# Supplementary material for: 2,6-Diamino­pyridinium bis­(4-hydroxy­pyridine-2,6-dicarboxyl­ato-κ3 O 2,N,O 6)ferrate(III) dihydrate
Source: Acta Crystallogr Sect E Struct Rep Online. 2008 Sep 20;64(Pt 10):m1300–1. doi: 10.1107/S1600536808029280 (PMC2959321; doi:10.1107/S1600536808029280)
Supplement: Supplementary file 1 [file e-64-m1300-sup1.cif]

##############################################################################
###                                                                        ###
###        Electronic paper (Acta Crystallographica Section E)             ###
###                                                                        ###
##############################################################################
#                                                                            #
# This CIF contains the data in a paper accepted for publication in Acta     #
# Crystallographica Section E. It conforms to the requirements of Notes      #
# for Authors for Section E, and has been peer reviewed under the auspices   #
# of the IUCr Commission on Journals.                                        #
#                                                                            #
# Full details of the Crystallographic Information File format               #
# are given in the paper "The Crystallographic Information File (CIF):       #
# a New Standard Archive File for Crystallography" by S. R. Hall, F. H.      #
# Allen and I. D. Brown [Acta Cryst. (1991), A47, 655-685].                  #
#                                                                            #
# The current version of the core CIF dictionary is obtainable from          #
# ftp://ftp.iucr.org/pub/cif_core.dic. The current version number is 2.4.    #
#                                                                            #
# Software is freely available for graphical display of the structure(s) in  #
# this CIF.  For information consult the CIF home page http://www.iucr.org/  #
# cif/home.html                                                              #
#                                                                            #
# This file may be used for bona fide research purposes within the           #
# scientific community so long as proper attribution is given to the journal # 
# article from which it was obtained.                                        #
#                                                                            #
##############################################################################
                                             
data_I
_audit_creation_method     SHELXL97
_journal_date_recd_electronic     2008-08-20
_journal_date_accepted     2008-09-12
_journal_name_full     'Acta Crystallographica, Section E'
_journal_year     2008
_journal_volume     64
_journal_issue     10
_journal_page_first     m1300
_journal_page_last     m1301
_journal_paper_category     QM
_journal_coeditor_code     HY2152
_publ_contact_author_name     'Rafizadeh, Masoud'
_publ_contact_author_address
;
Faculty of Chemistry
Tarbiat Moallem University
Tehran
Iran
;
_publ_contact_author_email     'm_rafizadeh6@yahoo.com'
_publ_contact_author_fax     ?
_publ_contact_author_phone     ?
_publ_section_title
;\
2,6-Diaminopyridinium
bis(4-hydroxypyridine-2,6-dicarboxylato-\k^3^<i>O</i>^2^,<i>N</i>,\
<i>O</i>^6^)ferrate(III) dihydrate
;
loop_
    _publ_author_name
    _publ_author_address
    'Rafizadeh, Masoud'
;
Faculty of Chemistry
Tarbiat Moallem University
Tehran
Iran
;
    'Derikvand, Zohreh'
;
Faculty of Chemistry
Tarbiat Moallem University
Tehran
Iran
;
    'Nemati, Andya'
;
Faculty of Chemistry
Tarbiat Moallem University
Tehran
Iran
;
_chemical_name_systematic
;
2,6-Diaminopyridinium
bis(4-hydroxypyridine-2,6-dicarboxylato-
\k^3^<i>O</i>^2^,<i>N</i>,<i>O</i>^6^)ferrate(III) dihydrate
;
_chemical_name_common     ?
_chemical_formula_moiety     'C5 H8 N3 + , C14 H6 Fe N2 O10 - , 2H2 O'
_chemical_formula_sum     'C19 H18 Fe N5 O12'
_chemical_formula_iupac     '(C5 H8 N3) [Fe (C7 H3 N O5)2] , 2H2 O'
_chemical_formula_weight     564.23
_chemical_melting_point     ?
_symmetry_cell_setting     monoclinic
_symmetry_space_group_name_H-M     'P 21/n'
_symmetry_space_group_name_Hall     '-P 2yn'
loop_
    _symmetry_equiv_pos_as_xyz
    'x, y, z'
    '-x+1/2, y+1/2, -z+1/2'
    '-x, -y, -z'
    'x-1/2, -y-1/2, z-1/2'
_cell_length_a     6.9389(4)
_cell_length_b     20.8845(12)
_cell_length_c     14.9908(8)
_cell_angle_alpha     90.00
_cell_angle_beta     96.3710(10)
_cell_angle_gamma     90.00
_cell_volume     2159.0(2)
_cell_formula_units_Z     4
_cell_measurement_reflns_used     4719
_cell_measurement_theta_min     2.38
_cell_measurement_theta_max     31.90
_cell_measurement_temperature     100(2)
_exptl_crystal_description     prism
_exptl_crystal_colour     colourless
_exptl_crystal_size_max     0.40
_exptl_crystal_size_mid     0.40
_exptl_crystal_size_min     0.20
_exptl_crystal_density_diffrn     1.736
_exptl_crystal_density_meas     ?
_exptl_crystal_density_method     'not measured'
_exptl_crystal_F_000     1156
_exptl_absorpt_coefficient_mu     0.780
_exptl_absorpt_correction_type     multi-scan
_exptl_absorpt_process_details     '(SADABS; Bruker, 2001)'
_exptl_absorpt_correction_T_min     0.7456
_exptl_absorpt_correction_T_max     0.8597
_diffrn_ambient_temperature     100(2)
_diffrn_radiation_type     MoK\a
_diffrn_radiation_wavelength     0.71073
_diffrn_radiation_source     'fine-focus sealed tube'
_diffrn_radiation_monochromator     graphite
_diffrn_measurement_device_type     'Bruker SMART APEXII CCD area-detector'
_diffrn_measurement_method     '\f and \w scans'
_diffrn_detector_area_resol_mean     ?
_diffrn_reflns_number     33555
_diffrn_reflns_av_R_equivalents     0.0732
_diffrn_reflns_av_sigmaI/netI     0.0693
_diffrn_reflns_theta_min     1.68
_diffrn_reflns_theta_max     33.08
_diffrn_reflns_theta_full     33.08
_diffrn_measured_fraction_theta_max     0.996
_diffrn_measured_fraction_theta_full     0.996
_diffrn_reflns_limit_h_min     -10
_diffrn_reflns_limit_h_max     10
_diffrn_reflns_limit_k_min     -31
_diffrn_reflns_limit_k_max     32
_diffrn_reflns_limit_l_min     -22
_diffrn_reflns_limit_l_max     22
_diffrn_standards_number     ?
_diffrn_standards_interval_count     ?
_diffrn_standards_interval_time     ?
_diffrn_standards_decay_%     ?
_reflns_number_total     8157
_reflns_number_gt     5648
_reflns_threshold_expression     I>2\s(I)
_refine_ls_structure_factor_coef     Fsqd
_refine_ls_matrix_type     full
_refine_ls_R_factor_all     0.0812
_refine_ls_R_factor_gt     0.0453
_refine_ls_wR_factor_gt     0.0944
_refine_ls_wR_factor_ref     0.1096
_refine_ls_goodness_of_fit_ref     1.017
_refine_ls_restrained_S_all     1.017
_refine_ls_number_reflns     8157
_refine_ls_number_parameters     342
_refine_ls_number_restraints     0
_refine_ls_hydrogen_treatment     constr
_refine_ls_weighting_scheme     calc
_refine_ls_weighting_details
       'calc w = 1/[\s^2^(Fo^2^)+(0.0425P)^2^+0.6357P] where P=(Fo^2^+2Fc^2^)/3'
_atom_sites_solution_hydrogens     mixed
_atom_sites_solution_primary     direct
_atom_sites_solution_secondary     difmap
_refine_ls_shift/su_max     0.001
_refine_ls_shift/su_mean     0.000
_refine_diff_density_max     0.491
_refine_diff_density_min     -0.612
_refine_ls_extinction_method     none
_refine_ls_extinction_coef     ?
loop_
    _atom_type_symbol
    _atom_type_description
    _atom_type_scat_dispersion_real
    _atom_type_scat_dispersion_imag
    _atom_type_scat_source
    'C' 'C' 0.0033 0.0016
                         'International Tables Vol C Tables 4.2.6.8 and 6.1.1.4'
    'H' 'H' 0.0000 0.0000
                         'International Tables Vol C Tables 4.2.6.8 and 6.1.1.4'
    'N' 'N' 0.0061 0.0033
                         'International Tables Vol C Tables 4.2.6.8 and 6.1.1.4'
    'O' 'O' 0.0106 0.0060
                         'International Tables Vol C Tables 4.2.6.8 and 6.1.1.4'
    'Fe' 'Fe' 0.3463 0.8444
                         'International Tables Vol C Tables 4.2.6.8 and 6.1.1.4'
_computing_data_collection     'APEX2 (Bruker, 2007)'
_computing_cell_refinement     'SAINT (Bruker, 2007)'
_computing_data_reduction     'SAINT (Bruker, 2007)'
_computing_structure_solution     'SHELXTL (Sheldrick, 2008)'
_computing_structure_refinement     'SHELXTL (Sheldrick, 2008)'
_computing_molecular_graphics     'SHELXTL (Sheldrick, 2008)'
_computing_publication_material     'SHELXTL (Sheldrick, 2008)'
loop_
    _atom_site_type_symbol
    _atom_site_label
    _atom_site_fract_x
    _atom_site_fract_y
    _atom_site_fract_z
    _atom_site_U_iso_or_equiv
    _atom_site_adp_type
    _atom_site_calc_flag
    _atom_site_refinement_flags
    _atom_site_occupancy
    _atom_site_disorder_assembly
    _atom_site_disorder_group
    Fe Fe1 0.03345(4) 0.098201(12) 0.291874(16) 0.01147(7) Uani d . 1 . .
    O O1 0.18095(19) 0.01628(6) 0.33338(8) 0.0138(3) Uani d . 1 . .
    O O2 0.31460(19) -0.04217(6) 0.44867(9) 0.0154(3) Uani d . 1 . .
    O O3 -0.08559(19) 0.18304(6) 0.31759(8) 0.0147(3) Uani d . 1 . .
    O O4 -0.1601(2) 0.25261(6) 0.42183(9) 0.0164(3) Uani d . 1 . .
    O O5 0.1267(2) 0.11113(7) 0.70162(8) 0.0179(3) Uani d . 1 . .
    H H5 0.0929 0.1486 0.7156 0.041(8) Uiso d R 1 . .
    N N1 0.0599(2) 0.10213(7) 0.42918(9) 0.0104(3) Uani d . 1 . .
    C C1 0.2245(3) 0.00489(8) 0.41778(12) 0.0119(3) Uani d . 1 . .
    C C2 0.1537(3) 0.05567(8) 0.47787(11) 0.0105(3) Uani d . 1 . .
    C C3 0.1796(3) 0.05772(8) 0.56992(11) 0.0120(3) Uani d . 1 . .
    H H3A 0.2470 0.0246 0.6037 0.014 Uiso calc R 1 . .
    C C4 0.1027(3) 0.11076(8) 0.61299(12) 0.0120(3) Uani d . 1 . .
    C C5 0.0084(3) 0.15997(8) 0.56065(12) 0.0119(3) Uani d . 1 . .
    H H5A -0.0422 0.1965 0.5879 0.014 Uiso calc R 1 . .
    C C6 -0.0080(3) 0.15336(8) 0.46877(11) 0.0110(3) Uani d . 1 . .
    C C7 -0.0940(3) 0.20139(9) 0.39982(12) 0.0128(3) Uani d . 1 . .
    O O6 0.28312(19) 0.14151(6) 0.26334(8) 0.0149(3) Uani d . 1 . .
    O O7 0.4605(2) 0.17585(7) 0.15648(9) 0.0187(3) Uani d . 1 . .
    O O8 -0.2194(2) 0.05293(6) 0.25578(8) 0.0158(3) Uani d . 1 . .
    O O9 -0.4188(2) 0.01213(7) 0.14115(9) 0.0205(3) Uani d . 1 . .
    O O10 -0.0042(2) 0.09000(7) -0.11598(9) 0.0201(3) Uani d . 1 . .
    H H10 -0.1192 0.0795 -0.1361 0.039(8) Uiso d R 1 . .
    N N2 0.0277(2) 0.09017(7) 0.15604(10) 0.0117(3) Uani d . 1 . .
    C C8 0.3215(3) 0.14715(9) 0.18084(12) 0.0133(3) Uani d . 1 . .
    C C9 0.1707(3) 0.11574(8) 0.11447(12) 0.0120(3) Uani d . 1 . .
    C C10 0.1645(3) 0.11537(9) 0.02270(12) 0.0142(3) Uani d . 1 . .
    H H10A 0.2677 0.1328 -0.0063 0.017 Uiso calc R 1 . .
    C C11 0.0007(3) 0.08840(9) -0.02725(12) 0.0146(4) Uani d . 1 . .
    C C12 -0.1484(3) 0.06195(9) 0.01761(12) 0.0140(3) Uani d . 1 . .
    H H12A -0.2596 0.0432 -0.0148 0.017 Uiso calc R 1 . .
    C C13 -0.1279(3) 0.06408(9) 0.11011(12) 0.0129(3) Uani d . 1 . .
    C C14 -0.2708(3) 0.04000(9) 0.17213(12) 0.0144(3) Uani d . 1 . .
    N N3 0.0302(2) 0.33319(7) 0.07019(10) 0.0133(3) Uani d . 1 . .
    H H3N 0.0921 0.3714 0.0844 0.028(7) Uiso d R 1 . .
    N N4 0.0433(3) 0.30671(8) 0.22110(11) 0.0195(3) Uani d . 1 . .
    H H4NA 0.0914 0.3465 0.2380 0.045(8) Uiso d R 1 . .
    H H4NB -0.0055 0.2836 0.2658 0.051(9) Uiso d R 1 . .
    N N5 0.0395(2) 0.36729(8) -0.07645(10) 0.0154(3) Uani d . 1 . .
    H H5NA 0.0937 0.4051 -0.0543 0.029(7) Uiso d R 1 . .
    H H5NB -0.0126 0.3660 -0.1356 0.050(9) Uiso d R 1 . .
    C C15 -0.0200(3) 0.29254(9) 0.13517(12) 0.0140(3) Uani d . 1 . .
    C C16 -0.1329(3) 0.23951(9) 0.10904(13) 0.0160(4) Uani d . 1 . .
    H H16A -0.1734 0.2109 0.1526 0.019 Uiso calc R 1 . .
    C C17 -0.1855(3) 0.22903(9) 0.01850(13) 0.0164(4) Uani d . 1 . .
    H H17A -0.2638 0.1929 0.0006 0.020 Uiso calc R 1 . .
    C C18 -0.1282(3) 0.26914(9) -0.04682(13) 0.0151(4) Uani d . 1 . .
    H H18A -0.1615 0.2601 -0.1087 0.018 Uiso calc R 1 . .
    C C19 -0.01989(16) 0.32341(5) -0.01954(7) 0.0129(3) Uani d . 1 . .
    O O1W 0.05579(16) 0.21932(5) 0.77225(7) 0.0176(3) Uani d . 1 . .
    H H1WA 0.0359 0.2525 0.7396 0.042(8) Uiso d R 1 . .
    H H1WB 0.1458 0.2209 0.8155 0.057(10) Uiso d R 1 . .
    O O2W -0.3280(2) 0.06443(7) -0.21595(9) 0.0173(3) Uani d . 1 . .
    H H2WA -0.2977 0.0393 -0.2567 0.045(8) Uiso d R 1 . .
    H H2WB -0.4203 0.0440 -0.1961 0.066(11) Uiso d R 1 . .
loop_
    _atom_site_aniso_label
    _atom_site_aniso_U_11
    _atom_site_aniso_U_22
    _atom_site_aniso_U_33
    _atom_site_aniso_U_12
    _atom_site_aniso_U_13
    _atom_site_aniso_U_23
    Fe1 0.01484(13) 0.01232(12) 0.00737(11) -0.00036(10) 0.00172(9) 0.00067(9)
    O1 0.0191(7) 0.0131(6) 0.0095(6) 0.0017(5) 0.0023(5) -0.0006(5)
    O2 0.0174(7) 0.0130(6) 0.0155(6) 0.0031(5) 0.0001(5) 0.0004(5)
    O3 0.0197(7) 0.0144(6) 0.0101(6) 0.0022(5) 0.0022(5) 0.0020(5)
    O4 0.0204(7) 0.0131(6) 0.0153(6) 0.0033(5) 0.0006(5) -0.0005(5)
    O5 0.0292(8) 0.0171(7) 0.0073(6) 0.0023(6) 0.0018(5) -0.0009(5)
    N1 0.0120(7) 0.0103(7) 0.0089(6) -0.0010(5) 0.0013(5) -0.0004(5)
    C1 0.0124(8) 0.0108(8) 0.0129(8) -0.0026(6) 0.0026(6) -0.0005(6)
    C2 0.0115(8) 0.0097(8) 0.0103(8) -0.0015(6) 0.0016(6) 0.0010(6)
    C3 0.0135(8) 0.0110(8) 0.0113(8) -0.0023(6) 0.0010(6) 0.0026(6)
    C4 0.0130(8) 0.0130(8) 0.0099(7) -0.0021(6) 0.0006(6) -0.0007(6)
    C5 0.0137(8) 0.0106(8) 0.0119(8) -0.0021(6) 0.0032(6) -0.0004(6)
    C6 0.0111(8) 0.0113(8) 0.0107(8) -0.0006(6) 0.0016(6) 0.0010(6)
    C7 0.0131(8) 0.0130(8) 0.0124(8) -0.0009(7) 0.0023(6) 0.0000(6)
    O6 0.0163(7) 0.0183(7) 0.0099(6) -0.0033(5) 0.0011(5) 0.0001(5)
    O7 0.0185(7) 0.0222(7) 0.0157(6) -0.0068(6) 0.0034(5) 0.0009(5)
    O8 0.0178(7) 0.0201(7) 0.0099(6) -0.0022(5) 0.0024(5) 0.0018(5)
    O9 0.0177(7) 0.0250(8) 0.0184(7) -0.0080(6) 0.0001(5) 0.0000(6)
    O10 0.0235(8) 0.0282(8) 0.0083(6) -0.0037(6) 0.0009(5) -0.0014(5)
    N2 0.0138(7) 0.0113(7) 0.0101(7) -0.0003(6) 0.0013(5) 0.0008(5)
    C8 0.0163(9) 0.0120(8) 0.0114(8) -0.0002(7) 0.0006(6) 0.0005(6)
    C9 0.0140(8) 0.0109(8) 0.0116(8) -0.0003(6) 0.0035(6) 0.0005(6)
    C10 0.0181(9) 0.0140(8) 0.0110(8) -0.0009(7) 0.0041(7) 0.0008(6)
    C11 0.0208(9) 0.0130(8) 0.0102(8) 0.0013(7) 0.0024(7) -0.0011(6)
    C12 0.0172(9) 0.0127(8) 0.0117(8) -0.0010(7) -0.0011(7) -0.0008(6)
    C13 0.0158(9) 0.0107(8) 0.0124(8) -0.0005(7) 0.0022(7) -0.0001(6)
    C14 0.0156(9) 0.0138(8) 0.0137(8) 0.0003(7) 0.0010(7) 0.0020(6)
    N3 0.0132(7) 0.0133(7) 0.0132(7) 0.0000(6) 0.0012(6) 0.0014(6)
    N4 0.0245(9) 0.0203(9) 0.0135(8) -0.0020(7) 0.0012(6) 0.0044(6)
    N5 0.0178(8) 0.0167(8) 0.0114(7) -0.0017(6) 0.0010(6) -0.0002(6)
    C15 0.0133(9) 0.0142(8) 0.0147(8) 0.0019(7) 0.0025(7) 0.0027(7)
    C16 0.0158(9) 0.0126(8) 0.0201(9) 0.0023(7) 0.0034(7) 0.0036(7)
    C17 0.0144(9) 0.0114(8) 0.0234(10) 0.0019(7) 0.0020(7) -0.0021(7)
    C18 0.0153(9) 0.0146(9) 0.0155(8) 0.0020(7) 0.0023(7) -0.0023(7)
    C19 0.0108(8) 0.0153(8) 0.0128(8) 0.0037(7) 0.0021(6) -0.0002(6)
    O1W 0.0221(7) 0.0167(7) 0.0134(6) 0.0014(6) -0.0011(5) -0.0008(5)
    O2W 0.0201(7) 0.0194(7) 0.0129(6) -0.0013(6) 0.0041(5) -0.0039(5)
_geom_special_details
;
All e.s.d.'s (except the e.s.d. in the dihedral angle between two l.s. planes)
are estimated using the full covariance matrix. The cell e.s.d.'s are taken
into account individually in the estimation of e.s.d.'s in distances, angles
and torsion angles; correlations between e.s.d.'s in cell parameters are only
used when they are defined by crystal symmetry. An approximate (isotropic)
treatment of cell e.s.d.'s is used for estimating e.s.d.'s involving l.s.
planes.
;
loop_
    _geom_bond_atom_site_label_1
    _geom_bond_atom_site_label_2
    _geom_bond_site_symmetry_2
    _geom_bond_distance
    _geom_bond_publ_flag
    Fe1 O3 . 2.0101(13) y
    Fe1 O8 . 2.0135(14) y
    Fe1 N2 . 2.0392(15) y
    Fe1 O6 . 2.0413(13) y
    Fe1 N1 . 2.0478(14) y
    Fe1 O1 . 2.0544(13) y
    O1 C1 . 1.290(2) ?
    O2 C1 . 1.227(2) ?
    O3 C7 . 1.298(2) ?
    O4 C7 . 1.224(2) ?
    O5 C4 . 1.321(2) ?
    O5 H5 . 0.8501 ?
    N1 C6 . 1.335(2) ?
    N1 C2 . 1.339(2) ?
    C1 C2 . 1.509(2) ?
    C2 C3 . 1.372(2) ?
    C3 C4 . 1.416(2) ?
    C3 H3A . 0.9500 ?
    C4 C5 . 1.409(2) ?
    C5 C6 . 1.376(2) ?
    C5 H5A . 0.9500 ?
    C6 C7 . 1.514(2) ?
    O6 C8 . 1.299(2) ?
    O7 C8 . 1.225(2) ?
    O8 C14 . 1.294(2) ?
    O9 C14 . 1.226(2) ?
    O10 C11 . 1.327(2) ?
    O10 H10 . 0.8500 ?
    N2 C13 . 1.331(2) ?
    N2 C9 . 1.340(2) ?
    C8 C9 . 1.511(3) ?
    C9 C10 . 1.372(2) ?
    C10 C11 . 1.407(3) ?
    C10 H10A . 0.9500 ?
    C11 C12 . 1.408(3) ?
    C12 C13 . 1.379(2) ?
    C12 H12A . 0.9500 ?
    C13 C14 . 1.518(3) ?
    N3 C15 . 1.366(2) ?
    N3 C19 . 1.3668(18) ?
    N3 H3N . 0.9200 ?
    N4 C15 . 1.347(2) ?
    N4 H4NA . 0.9200 ?
    N4 H4NB . 0.9200 ?
    N5 C19 . 1.3475(19) ?
    N5 H5NA . 0.9200 ?
    N5 H5NB . 0.9199 ?
    C15 C16 . 1.388(3) ?
    C16 C17 . 1.383(3) ?
    C16 H16A . 0.9500 ?
    C17 C18 . 1.380(3) ?
    C17 H17A . 0.9500 ?
    C18 C19 . 1.396(2) ?
    C18 H18A . 0.9500 ?
    O1W H1WA . 0.8499 ?
    O1W H1WB . 0.8500 ?
    O2W H2WA . 0.8500 ?
    O2W H2WB . 0.8499 ?
loop_
    _geom_angle_atom_site_label_1
    _geom_angle_atom_site_label_2
    _geom_angle_atom_site_label_3
    _geom_angle_site_symmetry_1
    _geom_angle_site_symmetry_3
    _geom_angle
    _geom_angle_publ_flag
    O3 Fe1 O8 . . 95.80(6) y
    O3 Fe1 N2 . . 107.52(6) y
    O8 Fe1 N2 . . 76.88(6) y
    O3 Fe1 O6 . . 91.49(5) y
    O8 Fe1 O6 . . 152.40(5) y
    N2 Fe1 O6 . . 75.54(6) y
    O3 Fe1 N1 . . 76.40(5) y
    O8 Fe1 N1 . . 105.50(6) y
    N2 Fe1 N1 . . 175.34(6) y
    O6 Fe1 N1 . . 102.08(5) y
    O3 Fe1 O1 . . 151.34(5) y
    O8 Fe1 O1 . . 94.61(5) y
    N2 Fe1 O1 . . 100.83(5) y
    O6 Fe1 O1 . . 91.53(5) y
    N1 Fe1 O1 . . 75.10(5) y
    C1 O1 Fe1 . . 120.35(11) ?
    C7 O3 Fe1 . . 120.33(11) ?
    C4 O5 H5 . . 104.2 ?
    C6 N1 C2 . . 120.86(15) ?
    C6 N1 Fe1 . . 118.84(12) ?
    C2 N1 Fe1 . . 120.19(12) ?
    O2 C1 O1 . . 124.88(16) ?
    O2 C1 C2 . . 121.58(16) ?
    O1 C1 C2 . . 113.54(15) ?
    N1 C2 C3 . . 121.80(16) ?
    N1 C2 C1 . . 110.79(14) ?
    C3 C2 C1 . . 127.40(16) ?
    C2 C3 C4 . . 117.97(16) ?
    C2 C3 H3A . . 121.0 ?
    C4 C3 H3A . . 121.0 ?
    O5 C4 C5 . . 123.70(16) ?
    O5 C4 C3 . . 116.84(16) ?
    C5 C4 C3 . . 119.46(16) ?
    C6 C5 C4 . . 117.76(16) ?
    C6 C5 H5A . . 121.1 ?
    C4 C5 H5A . . 121.1 ?
    N1 C6 C5 . . 122.10(16) ?
    N1 C6 C7 . . 111.05(14) ?
    C5 C6 C7 . . 126.81(16) ?
    O4 C7 O3 . . 124.87(17) ?
    O4 C7 C6 . . 121.74(16) ?
    O3 C7 C6 . . 113.38(15) ?
    C8 O6 Fe1 . . 120.52(12) ?
    C14 O8 Fe1 . . 119.79(12) ?
    C11 O10 H10 . . 105.5 ?
    C13 N2 C9 . . 121.52(15) ?
    C13 N2 Fe1 . . 118.37(12) ?
    C9 N2 Fe1 . . 119.87(12) ?
    O7 C8 O6 . . 125.40(17) ?
    O7 C8 C9 . . 121.77(16) ?
    O6 C8 C9 . . 112.80(15) ?
    N2 C9 C10 . . 121.45(17) ?
    N2 C9 C8 . . 111.18(15) ?
    C10 C9 C8 . . 127.24(16) ?
    C9 C10 C11 . . 117.99(17) ?
    C9 C10 H10A . . 121.0 ?
    C11 C10 H10A . . 121.0 ?
    O10 C11 C10 . . 116.88(17) ?
    O10 C11 C12 . . 123.40(17) ?
    C10 C11 C12 . . 119.72(16) ?
    C13 C12 C11 . . 117.96(17) ?
    C13 C12 H12A . . 121.0 ?
    C11 C12 H12A . . 121.0 ?
    N2 C13 C12 . . 121.36(17) ?
    N2 C13 C14 . . 111.48(15) ?
    C12 C13 C14 . . 127.15(17) ?
    O9 C14 O8 . . 126.56(17) ?
    O9 C14 C13 . . 120.12(16) ?
    O8 C14 C13 . . 113.32(16) ?
    C15 N3 C19 . . 123.48(15) ?
    C15 N3 H3N . . 121.5 ?
    C19 N3 H3N . . 114.8 ?
    C15 N4 H4NA . . 122.1 ?
    C15 N4 H4NB . . 118.2 ?
    H4NA N4 H4NB . . 115.2 ?
    C19 N5 H5NA . . 119.7 ?
    C19 N5 H5NB . . 118.4 ?
    H5NA N5 H5NB . . 118.3 ?
    N4 C15 N3 . . 117.61(17) ?
    N4 C15 C16 . . 124.00(17) ?
    N3 C15 C16 . . 118.39(17) ?
    C17 C16 C15 . . 118.84(17) ?
    C17 C16 H16A . . 120.6 ?
    C15 C16 H16A . . 120.6 ?
    C18 C17 C16 . . 122.33(18) ?
    C18 C17 H17A . . 118.8 ?
    C16 C17 H17A . . 118.8 ?
    C17 C18 C19 . . 118.23(16) ?
    C17 C18 H18A . . 120.9 ?
    C19 C18 H18A . . 120.9 ?
    N5 C19 N3 . . 117.33(12) ?
    N5 C19 C18 . . 124.01(13) ?
    N3 C19 C18 . . 118.66(13) ?
    H1WA O1W H1WB . . 117.8 ?
    H2WA O2W H2WB . . 101.4 ?
loop_
    _geom_torsion_atom_site_label_1
    _geom_torsion_atom_site_label_2
    _geom_torsion_atom_site_label_3
    _geom_torsion_atom_site_label_4
    _geom_torsion_site_symmetry_1
    _geom_torsion_site_symmetry_2
    _geom_torsion_site_symmetry_3
    _geom_torsion_site_symmetry_4
    _geom_torsion
    _geom_torsion_publ_flag
    O3 Fe1 O1 C1 . . . . 4.9(2) ?
    O8 Fe1 O1 C1 . . . . -106.13(13) ?
    N2 Fe1 O1 C1 . . . . 176.37(13) ?
    O6 Fe1 O1 C1 . . . . 100.80(13) ?
    N1 Fe1 O1 C1 . . . . -1.29(13) ?
    O8 Fe1 O3 C7 . . . . 104.38(13) ?
    N2 Fe1 O3 C7 . . . . -177.58(13) ?
    O6 Fe1 O3 C7 . . . . -102.28(13) ?
    N1 Fe1 O3 C7 . . . . -0.21(13) ?
    O1 Fe1 O3 C7 . . . . -6.4(2) ?
    O3 Fe1 N1 C6 . . . . 0.52(13) ?
    O8 Fe1 N1 C6 . . . . -91.82(14) ?
    O6 Fe1 N1 C6 . . . . 89.12(14) ?
    O1 Fe1 N1 C6 . . . . 177.47(14) ?
    O3 Fe1 N1 C2 . . . . -175.72(14) ?
    O8 Fe1 N1 C2 . . . . 91.94(14) ?
    O6 Fe1 N1 C2 . . . . -87.13(14) ?
    O1 Fe1 N1 C2 . . . . 1.22(13) ?
    Fe1 O1 C1 O2 . . . . -178.87(14) ?
    Fe1 O1 C1 C2 . . . . 1.16(19) ?
    C6 N1 C2 C3 . . . . 1.7(3) ?
    Fe1 N1 C2 C3 . . . . 177.91(13) ?
    C6 N1 C2 C1 . . . . -177.17(15) ?
    Fe1 N1 C2 C1 . . . . -1.00(19) ?
    O2 C1 C2 N1 . . . . 179.93(16) ?
    O1 C1 C2 N1 . . . . -0.1(2) ?
    O2 C1 C2 C3 . . . . 1.1(3) ?
    O1 C1 C2 C3 . . . . -178.93(17) ?
    N1 C2 C3 C4 . . . . 0.3(3) ?
    C1 C2 C3 C4 . . . . 179.06(17) ?
    C2 C3 C4 O5 . . . . 178.92(16) ?
    C2 C3 C4 C5 . . . . -1.8(3) ?
    O5 C4 C5 C6 . . . . -179.53(17) ?
    C3 C4 C5 C6 . . . . 1.3(3) ?
    C2 N1 C6 C5 . . . . -2.4(3) ?
    Fe1 N1 C6 C5 . . . . -178.57(13) ?
    C2 N1 C6 C7 . . . . 175.52(15) ?
    Fe1 N1 C6 C7 . . . . -0.69(19) ?
    C4 C5 C6 N1 . . . . 0.8(3) ?
    C4 C5 C6 C7 . . . . -176.72(17) ?
    Fe1 O3 C7 O4 . . . . 178.48(14) ?
    Fe1 O3 C7 C6 . . . . -0.1(2) ?
    N1 C6 C7 O4 . . . . -178.12(17) ?
    C5 C6 C7 O4 . . . . -0.4(3) ?
    N1 C6 C7 O3 . . . . 0.5(2) ?
    C5 C6 C7 O3 . . . . 178.25(17) ?
    O3 Fe1 O6 C8 . . . . -104.91(13) ?
    O8 Fe1 O6 C8 . . . . 0.6(2) ?
    N2 Fe1 O6 C8 . . . . 2.80(13) ?
    N1 Fe1 O6 C8 . . . . 178.68(13) ?
    O1 Fe1 O6 C8 . . . . 103.59(13) ?
    O3 Fe1 O8 C14 . . . . 106.46(14) ?
    N2 Fe1 O8 C14 . . . . -0.21(13) ?
    O6 Fe1 O8 C14 . . . . 1.9(2) ?
    N1 Fe1 O8 C14 . . . . -176.08(13) ?
    O1 Fe1 O8 C14 . . . . -100.28(14) ?
    O3 Fe1 N2 C13 . . . . -89.32(14) ?
    O8 Fe1 N2 C13 . . . . 2.70(13) ?
    O6 Fe1 N2 C13 . . . . -176.26(14) ?
    O1 Fe1 N2 C13 . . . . 94.96(14) ?
    O3 Fe1 N2 C9 . . . . 85.10(14) ?
    O8 Fe1 N2 C9 . . . . 177.12(15) ?
    O6 Fe1 N2 C9 . . . . -1.85(13) ?
    O1 Fe1 N2 C9 . . . . -90.63(14) ?
    Fe1 O6 C8 O7 . . . . 175.02(15) ?
    Fe1 O6 C8 C9 . . . . -3.1(2) ?
    C13 N2 C9 C10 . . . . -0.9(3) ?
    Fe1 N2 C9 C10 . . . . -175.18(13) ?
    C13 N2 C9 C8 . . . . 175.08(16) ?
    Fe1 N2 C9 C8 . . . . 0.8(2) ?
    O7 C8 C9 N2 . . . . -176.81(17) ?
    O6 C8 C9 N2 . . . . 1.4(2) ?
    O7 C8 C9 C10 . . . . -1.1(3) ?
    O6 C8 C9 C10 . . . . 177.16(17) ?
    N2 C9 C10 C11 . . . . 1.3(3) ?
    C8 C9 C10 C11 . . . . -174.01(17) ?
    C9 C10 C11 C12 . . . . -1.1(3) ?
    O10 C11 C12 C13 . . . . -178.96(17) ?
    C10 C11 C12 C13 . . . . 0.5(3) ?
    C9 N2 C13 C12 . . . . 0.3(3) ?
    Fe1 N2 C13 C12 . . . . 174.63(13) ?
    C9 N2 C13 C14 . . . . -178.61(16) ?
    Fe1 N2 C13 C14 . . . . -4.3(2) ?
    C11 C12 C13 N2 . . . . -0.1(3) ?
    C11 C12 C13 C14 . . . . 178.62(17) ?
    Fe1 O8 C14 O9 . . . . 179.03(15) ?
    Fe1 O8 C14 C13 . . . . -1.9(2) ?
    N2 C13 C14 O9 . . . . -176.93(17) ?
    C12 C13 C14 O9 . . . . 4.2(3) ?
    N2 C13 C14 O8 . . . . 3.9(2) ?
    C12 C13 C14 O8 . . . . -174.90(18) ?
    C19 N3 C15 N4 . . . . 178.12(15) ?
    C19 N3 C15 C16 . . . . -2.1(3) ?
    N4 C15 C16 C17 . . . . -178.46(18) ?
    N3 C15 C16 C17 . . . . 1.7(3) ?
    C15 C16 C17 C18 . . . . 0.6(3) ?
    C16 C17 C18 C19 . . . . -2.6(3) ?
    C15 N3 C19 N5 . . . . -179.87(16) ?
    C15 N3 C19 C18 . . . . 0.0(2) ?
    C17 C18 C19 N5 . . . . -177.84(16) ?
    C17 C18 C19 N3 . . . . 2.3(2) ?
loop_
    _geom_hbond_atom_site_label_D
    _geom_hbond_atom_site_label_H
    _geom_hbond_atom_site_label_A
    _geom_hbond_site_symmetry_A
    _geom_hbond_distance_DH
    _geom_hbond_distance_HA
    _geom_hbond_distance_DA
    _geom_hbond_angle_DHA
    _geom_hbond_publ_flag
    N3 H3N O2 2_555 0.92 2.00 2.8431(19) 152 yes
    N4 H4NA O2W 4_666 0.92 2.04 2.957(2) 173 yes
    N4 H4NB O3 . 0.92 2.33 3.139(2) 147 yes
    O5 H5 O1W . 0.85 1.74 2.566(2) 164 yes
    O10 H10 O2W . 0.85 1.80 2.614(2) 159 yes
    N5 H5NA O2 2_555 0.92 1.98 2.800(2) 148 yes
    N5 H5NB O6 4_565 0.92 1.96 2.832(2) 157 yes
    O1W H1WA O7 4_566 0.85 1.98 2.826(2) 173 yes
    O1W H1WB O4 4_666 0.85 2.05 2.877(2) 166 yes
    O2W H2WA O1 3_555 0.85 1.88 2.716(2) 168 yes
    O2W H2WB O9 3_455 0.85 1.87 2.709(2) 168 yes
    C16 H16A O3 1_555 0.95 2.55 3.323(2) 139 yes
