# Supplementary material for: 2,6-Diamino­pyridinium bis­(4-hydroxy­pyridine-2,6-dicarboxyl­ato-κ3 O 2,N,O 6)ferrate(III) dihydrate
Source: Acta Crystallogr Sect E Struct Rep Online. 2008 Sep 20;64(Pt 10):m1300–1. doi: 10.1107/S1600536808029280 (PMC2959321; doi:10.1107/S1600536808029280)
Supplement: Supplementary file 2 [file e-64-m1300-Isup2.hkl]

# 
# h,k,l, Fc-squared, Fo-squared, sigma(Fo-squared) and status flag 
# 
data_I
_shelx_title ' fe3+a6b3 in P2(1)/n' 
_shelx_refln_list_code          4 
_shelx_F_calc_maximum      240.93 
_exptl_crystal_F_000      1156.00 
_reflns_d_resolution_high  0.6512 
 
loop_ 
 _symmetry_equiv_pos_as_xyz 
 'x, y, z' 
 '-x+1/2, y+1/2, -z+1/2' 
 '-x, -y, -z' 
 'x-1/2, -y-1/2, z-1/2' 
 
_cell_length_a     6.9389 
_cell_length_b    20.8845 
_cell_length_c    14.9908 
_cell_angle_alpha  90.000 
_cell_angle_beta   96.371 
_cell_angle_gamma  90.000 
 
_shelx_F_squared_multiplier     1.000 
 
loop_ 
 _refln_index_h 
 _refln_index_k 
 _refln_index_l 
 _refln_F_squared_calc 
 _refln_F_squared_meas 
 _refln_F_squared_sigma 
 _refln_observed_status 
   2   0   0    24109.47    23078.14    412.98 o 
   4   0   0     3982.46     4106.12    107.56 o 
   6   0   0     5272.43     5357.45    147.89 o 
   8   0   0       63.59       96.88     30.54 o 
  10   0   0       50.49      -57.65     57.65 o 
   1   1   0    33790.44    33250.37    374.51 o 
   2   1   0       40.13       74.68      7.26 o 
   3   1   0      332.42      260.41     17.30 o 
   4   1   0     3855.71     3907.87     73.49 o 
   5   1   0      800.22      772.76     32.36 o 
   6   1   0     1532.02     1565.75     50.11 o 
   7   1   0      846.95      828.67     41.49 o 
   8   1   0      698.72      800.72     54.70 o 
   9   1   0        4.48      -13.76     46.85 o 
  10   1   0        1.55       47.64     49.26 o 
   0   2   0     1529.91     1714.24     35.25 o 
   1   2   0     3836.96     4005.27     52.21 o 
   2   2   0    13705.80    14668.19    191.45 o 
   3   2   0     2185.30     2262.18     46.01 o 
   4   2   0      264.52      258.36     17.95 o 
   5   2   0     1013.62      963.90     35.32 o 
   6   2   0       39.22       13.64     16.85 o 
   7   2   0     2332.52     2427.47     68.61 o 
   8   2   0       59.93       56.11     26.69 o 
   9   2   0      523.91      573.40    116.43 o 
  10   2   0        1.64       -3.95     50.63 o 
   1   3   0      612.17      680.48     17.75 o 
   2   3   0    44032.41    44904.03    553.60 o 
   3   3   0       25.76       31.96      7.25 o 
   4   3   0      222.82      242.36     18.04 o 
   5   3   0     2006.46     2146.13     59.10 o 
   6   3   0     1423.58     1330.07     45.35 o 
   7   3   0        0.68        0.21     19.57 o 
   8   3   0     2279.81     2336.06     93.41 o 
   9   3   0        7.48      -23.80     23.80 o 
  10   3   0       28.27      -32.37     58.37 o 
   0   4   0    13341.67    11986.81    378.35 o 
   1   4   0     1599.11     1612.75     25.04 o 
   2   4   0    27674.11    28052.49    324.67 o 
   3   4   0     5751.74     6276.87     96.52 o 
   4   4   0     5295.13     5503.27     93.54 o 
   5   4   0      740.42      703.32     30.62 o 
   6   4   0      745.70      749.61     37.92 o 
   7   4   0      331.77      377.96     34.64 o 
   8   4   0       58.00        7.65     22.89 o 
   9   4   0        8.18       53.23     35.24 o 
  10   4   0        8.12        8.29     44.12 o 
   1   5   0    54268.59    53409.77    779.52 o 
   2   5   0       27.51       25.32      8.18 o 
   3   5   0    12524.77    12408.12    171.40 o 
   4   5   0      217.99      269.26     17.71 o 
   5   5   0     1340.13     1380.82     41.15 o 
   6   5   0     1569.33     1610.29     49.71 o 
   7   5   0     1107.37     1190.49     55.82 o 
   8   5   0       64.14       37.05     26.16 o 
   9   5   0       57.23       86.63     35.26 o 
  10   5   0      204.01      228.92    109.39 o 
   0   6   0    12761.32    12738.33    580.88 o 
   1   6   0    27707.35    28631.14    359.76 o 
   2   6   0      382.59      315.43     16.91 o 
   3   6   0      146.04      174.01     10.46 o 
   4   6   0      749.16      939.70     29.98 o 
   5   6   0       61.40       86.50     15.87 o 
   6   6   0     1669.81     1544.05     66.80 o 
   7   6   0       24.56       25.31     19.51 o 
   8   6   0       30.57       -4.71     23.07 o 
   9   6   0       36.93       61.30     32.20 o 
  10   6   0      375.06      356.18     80.36 o 
   1   7   0    14421.78    14789.80    226.59 o 
   2   7   0     1663.89     1740.97     42.61 o 
   3   7   0      556.21      518.65     25.82 o 
   4   7   0    11338.30    11556.34    167.44 o 
   5   7   0        4.25      -11.89     11.89 o 
   6   7   0     1157.66     1245.45     85.92 o 
   7   7   0      137.40      113.14     25.67 o 
   8   7   0      422.83      382.64     47.40 o 
   9   7   0       62.80       46.18     31.13 o 
  10   7   0      349.17      380.72     66.60 o 
   0   8   0       58.60       80.47     17.96 o 
   1   8   0     1630.86     1665.38     36.70 o 
   2   8   0      956.04     1054.49     35.06 o 
   3   8   0     7831.16     7887.14    135.62 o 
   4   8   0      545.18      566.37     31.03 o 
   5   8   0     4351.94     4453.19     99.69 o 
   6   8   0       15.24        4.88     16.93 o 
   7   8   0      963.21      970.80     63.93 o 
   8   8   0       20.28       11.46     25.86 o 
   9   8   0      897.91      995.70     74.74 o 
  10   8   0        4.98       51.03     38.00 o 
   1   9   0    14076.41    13727.33    185.23 o 
   2   9   0       61.29       54.06     10.48 o 
   3   9   0      546.33      570.48     43.15 o 
   4   9   0        2.95       -6.74     16.64 o 
   5   9   0     1869.71     1864.07     69.20 o 
   6   9   0      433.70      410.64     33.79 o 
   7   9   0      160.17      133.37     38.94 o 
   8   9   0      672.42      679.93     61.31 o 
   9   9   0      338.35      470.28     57.41 o 
  10   9   0      151.10      216.54     47.67 o 
   0  10   0     2590.34     2219.59     64.98 o 
   1  10   0     3734.75     3999.76     69.07 o 
   2  10   0    26810.37    26238.39    378.04 o 
   3  10   0      140.20      144.28     17.39 o 
   4  10   0     1360.94     1319.47     45.90 o 
   5  10   0      837.35      784.55     40.67 o 
   6  10   0      709.11      689.28     42.52 o 
   7  10   0      108.15       96.43     27.67 o 
   8  10   0       35.71       52.66     26.13 o 
   9  10   0       12.05       24.28     34.81 o 
  10  10   0       18.58       -3.66     43.02 o 
   1  11   0     6852.98     6842.58    122.49 o 
   2  11   0    10475.50    10678.77    174.54 o 
   3  11   0     1219.24     1290.80     43.45 o 
   4  11   0        1.06       -4.26     12.37 o 
   5  11   0     1128.04     1092.66     51.50 o 
   6  11   0      197.01      139.64     32.18 o 
   7  11   0       24.40       34.79     24.67 o 
   8  11   0      202.09      233.94     41.74 o 
   9  11   0       71.87       -4.40     32.48 o 
   0  12   0     1446.21     1491.90     72.93 o 
   1  12   0     1941.74     2008.45     49.11 o 
   2  12   0     7671.00     7920.98    139.82 o 
   3  12   0      619.16      657.45     40.01 o 
   4  12   0     1256.92     1256.00     51.90 o 
   5  12   0      213.06      244.09     26.56 o 
   6  12   0      515.16      478.86     47.41 o 
   7  12   0     1507.09     1564.55     81.96 o 
   8  12   0      331.96      292.07     47.19 o 
   9  12   0      789.35      751.96     71.67 o 
   1  13   0        0.57       17.54      8.28 o 
   2  13   0      663.13      703.02     26.57 o 
   3  13   0     1769.65     1753.35     54.75 o 
   4  13   0     1083.54     1187.61     47.60 o 
   5  13   0     1564.83     1544.86     57.23 o 
   6  13   0     1346.46     1333.79     72.20 o 
   7  13   0       50.94       -3.30     24.01 o 
   8  13   0       15.96       16.41     26.00 o 
   9  13   0      100.17       12.00     34.07 o 
   0  14   0     3613.77     3667.54    102.86 o 
   1  14   0     1631.02     1678.28     44.70 o 
   2  14   0     2453.10     2399.21     60.99 o 
   3  14   0      570.22      552.25     33.42 o 
   4  14   0       47.65       69.14     16.35 o 
   5  14   0     1911.65     2006.23     68.15 o 
   6  14   0       21.46       61.87     25.70 o 
   7  14   0      326.88      277.31     44.08 o 
   8  14   0        9.46       10.25     27.57 o 
   9  14   0      251.26      164.50     80.33 o 
   1  15   0     6249.69     6230.07    107.70 o 
   2  15   0        9.47       30.34      9.75 o 
   3  15   0     4329.99     4379.46     99.96 o 
   4  15   0     1741.97     1669.01     67.85 o 
   5  15   0      764.80      804.71     56.76 o 
   6  15   0      151.83      123.11     30.95 o 
   7  15   0        0.83        1.51     23.60 o 
   8  15   0        0.17       11.42     30.39 o 
   9  15   0       92.54      -25.80     40.20 o 
   0  16   0      455.85      417.93     37.47 o 
   1  16   0       58.46       94.43     14.90 o 
   2  16   0     7197.59     7190.73    153.87 o 
   3  16   0     5156.76     5061.20    149.24 o 
   4  16   0     5455.84     5419.35    121.07 o 
   5  16   0       51.04       35.41     23.90 o 
   6  16   0      140.26       79.15     27.87 o 
   7  16   0       21.34       23.12     27.30 o 
   8  16   0       27.46        8.75     31.30 o 
   9  16   0      173.33      168.49     67.10 o 
   1  17   0      948.03      918.64     36.58 o 
   2  17   0     2076.60     2138.58     55.58 o 
   3  17   0     8880.50     8685.16    197.31 o 
   4  17   0      822.11      775.53     45.32 o 
   5  17   0       95.11       64.35     28.80 o 
   6  17   0      278.23      259.93     39.56 o 
   7  17   0      125.56      132.45     36.34 o 
   8  17   0      336.41      392.55    122.32 o 
   0  18   0     2106.81     2133.95     81.97 o 
   1  18   0       22.90       21.74     15.05 o 
   2  18   0      104.74      108.90     21.05 o 
   3  18   0     2830.73     2855.08     82.95 o 
   4  18   0      289.32      287.37     37.45 o 
   5  18   0     1012.07      966.34     65.49 o 
   6  18   0       89.66       52.73     35.52 o 
   7  18   0      514.26      493.13     58.37 o 
   8  18   0        0.03      -27.53     89.86 o 
   1  19   0     3631.43     3550.00     80.44 o 
   2  19   0      329.99      367.98     33.17 o 
   3  19   0      193.46      242.34     28.86 o 
   4  19   0     1396.33     1396.22     72.29 o 
   5  19   0      250.81      199.80     36.87 o 
   6  19   0      350.43      330.45     46.28 o 
   7  19   0        2.55       -2.76     29.81 o 
   8  19   0      244.38      302.72     92.85 o 
   0  20   0     4509.49     4647.44    138.65 o 
   1  20   0      503.01      549.55     33.74 o 
   2  20   0      284.36      281.36     31.26 o 
   3  20   0        0.12       13.10     15.82 o 
   4  20   0      692.47      697.37    135.71 o 
   5  20   0       69.67       53.12     28.62 o 
   6  20   0       60.76       93.38     30.65 o 
   7  20   0       19.44        3.34     35.86 o 
   8  20   0        4.36        9.13     46.98 o 
   1  21   0     1490.85     1570.64     62.70 o 
   2  21   0      703.33      679.49     44.92 o 
   3  21   0     3243.44     3068.39    115.84 o 
   4  21   0       40.46       40.37     23.87 o 
   5  21   0      262.86      276.47     48.73 o 
   6  21   0       92.73      132.33     37.64 o 
   7  21   0       15.84      -10.36     36.16 o 
   8  21   0       29.52      -17.12     52.32 o 
   0  22   0      449.28      558.63     51.91 o 
   1  22   0      342.39      355.81     34.99 o 
   2  22   0      349.97      419.30     44.28 o 
   3  22   0        7.19       15.65     24.24 o 
   4  22   0     1748.78     1601.01     83.74 o 
   5  22   0       93.52       67.59     63.53 o 
   6  22   0      146.73      150.14     61.96 o 
   7  22   0      469.40      413.93     66.95 o 
   1  23   0      612.71      609.69     45.01 o 
   2  23   0       73.98       72.48     22.60 o 
   3  23   0      245.74      227.78     40.25 o 
   4  23   0      984.08     1014.99     72.09 o 
   5  23   0        4.38      -25.14     25.14 o 
   6  23   0      395.31      431.19    131.22 o 
   7  23   0       91.74      215.10     54.18 o 
   0  24   0     1329.15     1390.87    179.08 o 
   1  24   0       59.20       87.63     27.22 o 
   2  24   0        1.81       10.59     20.52 o 
   3  24   0      206.87      242.33     41.14 o 
   4  24   0      513.26      454.69     54.81 o 
   5  24   0      700.97      608.60     75.36 o 
   6  24   0        1.86       23.20     50.51 o 
   7  24   0      592.69      817.75    164.35 o 
   1  25   0      830.19      829.34     54.88 o 
   2  25   0       84.36       53.46     24.86 o 
   3  25   0       46.62       68.69     31.60 o 
   4  25   0        5.17       13.82     26.87 o 
   5  25   0       28.43       13.99     41.11 o 
   6  25   0      140.84      197.31     59.24 o 
   0  26   0     1226.35     1485.86    141.09 o 
   1  26   0      100.78      134.60     30.96 o 
   2  26   0     1390.13     1400.16    151.23 o 
   3  26   0      217.75      213.40     40.76 o 
   4  26   0      434.96      434.79     69.62 o 
   5  26   0      413.23      317.41     72.04 o 
   6  26   0      137.70      157.24     58.50 o 
   1  27   0      128.00      141.79     38.88 o 
   2  27   0       27.73       11.11     24.09 o 
   3  27   0       21.43       34.17     31.38 o 
   4  27   0      367.66      522.15     76.09 o 
   5  27   0      344.24      350.01     69.37 o 
   0  28   0       30.44       -7.22     75.88 o 
   1  28   0       49.19       72.84     36.07 o 
   2  28   0      112.97       82.88     34.98 o 
   3  28   0       20.98       13.16     38.30 o 
   4  28   0       49.54       89.29     47.35 o 
   5  28   0      898.39      975.87    109.00 o 
   1  29   0      140.75      115.10     65.04 o 
   2  29   0       18.22       22.09     50.42 o 
   3  29   0       16.54       45.35     50.25 o 
   4  29   0      472.41      408.77     74.35 o 
   0  30   0      153.91      143.94     56.96 o 
   1  30   0       24.85      -33.51     33.51 o 
   2  30   0      496.20      627.44     96.99 o 
   3  30   0        6.54       44.91     46.76 o 
   1  31   0      529.21      527.06     98.68 o 
   2  31   0        5.29       21.95     62.91 o 
   0  32   0       91.10      -12.70     60.79 o 
  -9   0   1      546.25      659.01     83.90 o 
  -7   0   1    11960.43    11989.71    333.33 o 
  -5   0   1     4136.10     4154.59    116.23 o 
  -3   0   1       15.12       33.99     12.56 o 
  -1   0   1     1436.94     1223.75     40.91 o 
   1   0   1      125.42       64.92      9.29 o 
   3   0   1      684.66      775.57     35.30 o 
   5   0   1      216.61      242.73     41.49 o 
   7   0   1     2128.11     2324.97     95.31 o 
   9   0   1      489.49      370.25     99.93 o 
 -10   1   1       63.67       11.11     73.31 o 
  -9   1   1        0.02       46.28     91.22 o 
  -8   1   1     1298.38     1297.47     61.60 o 
  -7   1   1        0.38       -0.32     15.64 o 
  -6   1   1     1305.61     1326.11     45.71 o 
  -5   1   1        5.01       20.77     18.46 o 
  -4   1   1     1811.03     1776.71     44.33 o 
  -3   1   1      216.01      201.30     14.72 o 
  -2   1   1     1671.96     1534.93     30.85 o 
  -1   1   1     7299.05     7274.97     87.71 o 
   0   1   1     6099.49     6053.60     78.73 o 
   1   1   1     2507.09     2610.13     36.01 o 
   2   1   1      275.45      347.76     15.75 o 
   3   1   1      604.06      556.26     20.93 o 
   4   1   1     5395.84     5378.73     92.59 o 
   5   1   1      349.56      393.99     24.69 o 
   6   1   1     1399.51     1490.80     49.05 o 
   7   1   1      244.27      276.61     26.98 o 
   8   1   1      226.17      216.38     31.84 o 
   9   1   1      256.00      217.28     82.33 o 
  10   1   1      140.21      168.16    106.52 o 
 -10   2   1       49.25      -30.78     47.69 o 
  -9   2   1       18.55       31.31     30.00 o 
  -8   2   1        0.91      -11.90     21.89 o 
  -7   2   1     1310.14     1314.63     62.88 o 
  -6   2   1      220.61      198.56     22.38 o 
  -5   2   1       98.83       99.34     14.21 o 
  -4   2   1     6000.56     5819.84     97.66 o 
  -3   2   1     2629.88     2714.23     51.78 o 
  -2   2   1     8642.96     8902.95    121.75 o 
  -1   2   1       47.82       65.24      6.21 o 
   0   2   1    21861.38    21766.99    233.28 o 
   1   2   1     3381.89     3307.08     40.90 o 
   2   2   1     1774.26     1954.77     36.77 o 
   3   2   1      386.91      381.12     17.53 o 
   4   2   1     1310.61     1302.15     37.03 o 
   5   2   1        2.16       10.37     11.03 o 
   6   2   1      283.64      256.81     32.24 o 
   7   2   1      247.45      275.87     30.20 o 
   8   2   1      710.76      713.61     55.34 o 
   9   2   1        8.45      -38.06     59.58 o 
  10   2   1      236.29      374.08     77.82 o 
 -10   3   1       16.20       49.86     49.93 o 
  -9   3   1      304.74      201.06     51.95 o 
  -8   3   1       15.20      -11.65     24.01 o 
  -7   3   1       59.90       56.32     17.97 o 
  -6   3   1       34.22       28.14     13.60 o 
  -5   3   1     1958.19     1921.47     50.73 o 
  -4   3   1     1561.40     1626.86     47.75 o 
  -3   3   1     6555.99     6480.54     99.18 o 
  -2   3   1    58048.59    58600.74    661.22 o 
  -1   3   1    10195.52    10749.47    129.02 o 
   0   3   1     6806.54     6390.64     91.35 o 
   1   3   1     1194.37     1255.77     20.67 o 
   2   3   1     3252.88     3419.87     55.50 o 
   3   3   1       16.65        8.20      5.88 o 
   4   3   1        4.19       13.10      7.63 o 
   5   3   1      801.78      762.48     32.01 o 
   6   3   1      407.39      359.27     28.94 o 
   7   3   1        0.16       -1.82     14.14 o 
   8   3   1     1446.59     1543.29     88.45 o 
   9   3   1      506.58      735.97     98.35 o 
  10   3   1       88.44       81.46     53.77 o 
 -10   4   1      204.98      259.50     99.32 o 
  -9   4   1      111.89      160.54     39.68 o 
  -8   4   1       57.50       35.58     21.66 o 
  -7   4   1     1281.48     1343.93     57.00 o 
  -6   4   1       98.91       85.47     15.48 o 
  -5   4   1     5148.57     5141.63     94.90 o 
  -4   4   1     2625.86     2589.34     55.17 o 
  -3   4   1      803.16      719.17     28.87 o 
  -2   4   1    20024.73    20474.85    240.78 o 
  -1   4   1     5102.45     5228.01     78.30 o 
   0   4   1     3660.70     3451.82     54.67 o 
   1   4   1     3485.54     3857.82     47.71 o 
   2   4   1      239.51      301.70     12.50 o 
   3   4   1     2121.14     2264.87     45.61 o 
   4   4   1     4191.97     4409.15     79.63 o 
   5   4   1     1567.08     1612.39     45.73 o 
   6   4   1       84.91       70.98     15.19 o 
   7   4   1     1759.60     1746.86     70.81 o 
   8   4   1        5.62      -21.09     21.09 o 
   9   4   1      458.38      465.71     53.55 o 
  10   4   1      213.14      259.72     77.09 o 
 -10   5   1      558.06      620.34     96.41 o 
  -9   5   1      162.89      135.16     37.34 o 
  -8   5   1     3360.21     3294.02    114.06 o 
  -7   5   1      245.83      258.83     30.75 o 
  -6   5   1     7926.73     8009.95    137.58 o 
  -5   5   1      637.75      637.15     37.16 o 
  -4   5   1    14201.74    14859.77    235.98 o 
  -3   5   1     1135.73     1208.26     29.99 o 
  -2   5   1     1524.34     1380.33     34.65 o 
  -1   5   1    20006.51    20611.43    239.36 o 
   0   5   1     5093.73     4938.03    151.84 o 
   1   5   1     2072.92     2117.08     36.64 o 
   2   5   1     1454.10     1524.61     32.83 o 
   3   5   1     8035.15     8522.40    130.62 o 
   4   5   1     6013.63     6020.04    100.09 o 
   5   5   1     1861.29     1890.32     62.05 o 
   6   5   1      738.34      771.13     35.75 o 
   7   5   1       43.76        8.42     20.46 o 
   8   5   1      521.15      499.67     50.83 o 
   9   5   1      101.53      130.27     32.04 o 
  10   5   1       13.94       46.65    128.72 o 
 -10   6   1        4.00        3.20     52.60 o 
  -9   6   1      869.84      993.56     82.46 o 
  -8   6   1     1156.75     1131.34     70.85 o 
  -7   6   1      948.08     1000.49     52.13 o 
  -6   6   1     1502.98     1564.05     57.41 o 
  -5   6   1     2354.63     2435.36     56.83 o 
  -4   6   1    17026.72    17523.79    241.31 o 
  -3   6   1     2107.57     2307.86     54.94 o 
  -2   6   1     2318.46     2151.05     47.54 o 
  -1   6   1      214.23      285.08     11.66 o 
   0   6   1     2930.11     2731.48     55.12 o 
   1   6   1     9884.51    10776.72    166.30 o 
   2   6   1     5663.53     6075.65    110.82 o 
   3   6   1     3627.09     3763.25     73.01 o 
   4   6   1      893.15      993.73     41.69 o 
   5   6   1      837.23      907.81     38.80 o 
   6   6   1      540.70      547.58     45.02 o 
   7   6   1       80.96       60.07     28.64 o 
   8   6   1       53.87       43.74     26.06 o 
   9   6   1       70.55       56.11     30.48 o 
  10   6   1      639.38      636.50    109.61 o 
 -10   7   1      365.18      377.29     82.38 o 
  -9   7   1      381.29      374.72     52.53 o 
  -8   7   1      872.89      920.63     66.34 o 
  -7   7   1        1.14       31.32     19.23 o 
  -6   7   1     1026.33     1038.55     48.44 o 
  -5   7   1     3092.27     3153.49     81.45 o 
  -4   7   1     2659.16     2873.18     70.02 o 
  -3   7   1    11725.87    11907.56    188.52 o 
  -2   7   1      559.84      651.75     24.40 o 
  -1   7   1      188.43      185.24     12.74 o 
   0   7   1     3533.10     3478.84     56.71 o 
   1   7   1     1524.17     1638.88     33.34 o 
   2   7   1     5309.84     6067.12     90.94 o 
   3   7   1      362.25      340.17     15.52 o 
   4   7   1      420.43      404.89     19.84 o 
   5   7   1        1.34       15.68      9.80 o 
   6   7   1       10.05        9.87     13.93 o 
   7   7   1      128.00      120.99     28.63 o 
   8   7   1       10.40       25.82     24.31 o 
   9   7   1      151.64      110.51     39.01 o 
  10   7   1      127.79      156.13     67.87 o 
 -10   8   1       89.97       26.11     35.57 o 
  -9   8   1      302.65      232.77     43.28 o 
  -8   8   1       71.83       28.35     24.93 o 
  -7   8   1       36.46       40.19     19.84 o 
  -6   8   1      212.61      230.82     28.32 o 
  -5   8   1       15.09        7.29     12.35 o 
  -4   8   1     1714.07     1752.88     57.97 o 
  -3   8   1     3336.67     3599.98     76.01 o 
  -2   8   1     2768.14     2658.99     58.15 o 
  -1   8   1      123.94      120.67     10.44 o 
   0   8   1      769.15      974.48     25.52 o 
   1   8   1     2121.15     2120.19     41.23 o 
   2   8   1     5905.50     6075.49     92.43 o 
   3   8   1      670.96      675.92     34.14 o 
   4   8   1       65.07       59.34     10.78 o 
   5   8   1      293.94      340.17     21.36 o 
   6   8   1      228.67      200.47     24.81 o 
   7   8   1        5.48        5.10     20.84 o 
   8   8   1       60.57       -4.89     24.75 o 
   9   8   1       23.61       12.57     31.11 o 
  10   8   1      158.74      126.00     72.30 o 
 -10   9   1      312.78      291.14     62.93 o 
  -9   9   1       64.59        1.10     31.32 o 
  -8   9   1      409.40      383.94     48.54 o 
  -7   9   1      102.47      101.87     28.77 o 
  -6   9   1     9086.67     9533.70    215.47 o 
  -5   9   1       31.32       48.76     15.03 o 
  -4   9   1      607.00      550.89     39.08 o 
  -3   9   1     1656.91     1636.99     47.04 o 
  -2   9   1     3816.43     4129.34     94.16 o 
  -1   9   1     9706.32     9701.85    153.61 o 
   0   9   1      740.90      843.50     26.32 o 
   1   9   1     6115.67     6084.62     93.21 o 
   2   9   1     3445.25     3432.51     60.49 o 
   3   9   1     1723.51     1748.42     50.70 o 
   4   9   1       19.39       29.30     11.58 o 
   5   9   1      211.14      205.21     22.67 o 
   6   9   1      362.41      366.91     41.24 o 
   7   9   1     1510.84     1462.08     75.85 o 
   8   9   1     1175.11     1076.01     73.23 o 
   9   9   1      122.66       90.29     37.34 o 
  10   9   1        1.24       26.45     42.68 o 
 -10  10   1        0.89        3.31     47.29 o 
  -9  10   1      944.77     1017.80     78.95 o 
  -8  10   1      195.98      164.69     35.89 o 
  -7  10   1     4466.23     4406.45    134.96 o 
  -6  10   1      731.52      734.64     44.31 o 
  -5  10   1     7293.87     7160.97    141.57 o 
  -4  10   1        0.10       13.55     10.41 o 
  -3  10   1      681.68      738.74     33.43 o 
  -2  10   1     3146.66     3403.92     64.82 o 
  -1  10   1        0.07       12.06      6.62 o 
   0  10   1       18.55       16.40      6.90 o 
   1  10   1      633.35      676.69     23.22 o 
   2  10   1     1439.15     1524.02     38.05 o 
   3  10   1        6.56       13.02      8.06 o 
   4  10   1      111.41      151.53     18.15 o 
   5  10   1       83.44       85.11     21.21 o 
   6  10   1       61.38       31.95     19.24 o 
   7  10   1       93.27       54.64     36.45 o 
   8  10   1       10.61       -8.27     31.05 o 
   9  10   1      924.57     1065.51    122.01 o 
  -9  11   1       67.43       49.95     34.33 o 
  -8  11   1      444.79      499.42     54.77 o 
  -7  11   1        0.21       11.60     21.50 o 
  -6  11   1     2960.43     3048.44     86.93 o 
  -5  11   1     4671.32     4673.00    106.79 o 
  -4  11   1        7.36       24.12     11.29 o 
  -3  11   1     2082.94     1968.23     55.42 o 
  -2  11   1     4641.61     4814.60     83.70 o 
  -1  11   1       88.14       73.94     10.55 o 
   0  11   1        8.02       -0.26      6.30 o 
   1  11   1     1241.37     1275.56     34.07 o 
   2  11   1     1076.90     1074.37     30.87 o 
   3  11   1     1202.73     1258.98     60.56 o 
   4  11   1       28.10       37.04     12.51 o 
   5  11   1        8.05       30.05     14.20 o 
   6  11   1      641.59      625.38     51.82 o 
   7  11   1       31.15       11.78     30.53 o 
   8  11   1      117.34       86.86     39.93 o 
   9  11   1       62.55       -0.52     30.22 o 
  -9  12   1      849.85     1019.78     95.82 o 
  -8  12   1     1030.65     1024.41     73.97 o 
  -7  12   1      597.35      575.72     70.80 o 
  -6  12   1      310.23      306.11     31.29 o 
  -5  12   1      689.57      728.38     41.19 o 
  -4  12   1     2628.12     2529.39     69.87 o 
  -3  12   1     1443.08     1454.26     47.66 o 
  -2  12   1     1878.88     1812.84     42.18 o 
  -1  12   1      155.11      151.10     14.12 o 
   0  12   1     4246.42     4079.88     74.11 o 
   1  12   1     1263.96     1212.19     34.72 o 
   2  12   1     9224.91     9600.47    143.68 o 
   3  12   1       13.14        7.59      9.44 o 
   4  12   1       48.47       39.64     14.25 o 
   5  12   1     3200.53     3010.66    134.70 o 
   6  12   1        8.41        9.33     20.56 o 
   7  12   1      124.94       89.54     29.27 o 
   8  12   1      215.25      250.37     44.75 o 
   9  12   1       29.81       43.39     34.32 o 
  -9  13   1      449.40      319.17     60.67 o 
  -8  13   1      584.53      525.60     58.97 o 
  -7  13   1       95.09       53.65     37.90 o 
  -6  13   1      179.49      167.91     32.60 o 
  -5  13   1     2906.75     3005.33     83.92 o 
  -4  13   1        3.50       28.60     12.00 o 
  -3  13   1     1762.50     1709.19     54.05 o 
  -2  13   1      338.64      331.96     25.00 o 
  -1  13   1     2083.47     2067.83     48.84 o 
   0  13   1     1193.84     1145.23     42.14 o 
   1  13   1     3722.47     3830.97     72.82 o 
   2  13   1       53.46       51.94     12.29 o 
   3  13   1      327.46      389.52     49.20 o 
   4  13   1     1343.29     1340.76     53.76 o 
   5  13   1       75.83       73.87     23.00 o 
   6  13   1       43.00       15.73     21.15 o 
   7  13   1       16.51       15.48     22.91 o 
   8  13   1       10.41       -5.29     25.94 o 
   9  13   1       87.51      102.19     40.18 o 
  -9  14   1      503.27      526.18     77.66 o 
  -8  14   1       97.45       28.57     30.18 o 
  -7  14   1     1531.70     1476.48    104.37 o 
  -6  14   1     1074.01     1073.54     67.49 o 
  -5  14   1     3630.75     3749.21    141.54 o 
  -4  14   1      101.31      121.13     19.53 o 
  -3  14   1      958.60      954.16     42.11 o 
  -2  14   1     1205.71     1291.21     39.79 o 
  -1  14   1     2196.80     2202.80     55.03 o 
   0  14   1     2904.28     2976.05     67.18 o 
   1  14   1       37.42       61.17     11.59 o 
   2  14   1     1226.10     1257.63     50.82 o 
   3  14   1     3307.39     3105.25     78.04 o 
   4  14   1       45.93       58.45     23.42 o 
   5  14   1      528.28      559.66     48.17 o 
   6  14   1        0.08      -17.20     17.20 o 
   7  14   1      927.57      902.17     74.12 o 
   8  14   1       94.10       39.10     35.13 o 
   9  14   1      246.59      291.86     51.97 o 
  -9  15   1       32.56       15.02     52.82 o 
  -8  15   1      127.47      113.99     46.14 o 
  -7  15   1      420.88      495.07     54.96 o 
  -6  15   1     1018.03     1128.28     74.50 o 
  -5  15   1        0.10      -13.88     13.88 o 
  -4  15   1      415.61      468.62     35.26 o 
  -3  15   1      159.52      179.54     22.49 o 
  -2  15   1       28.23       29.73     11.77 o 
  -1  15   1       24.71       28.89     10.59 o 
   0  15   1      181.86      168.37     16.91 o 
   1  15   1      976.88     1015.43     40.39 o 
   2  15   1     1933.53     1922.21     49.56 o 
   3  15   1      455.61      426.12     30.62 o 
   4  15   1       49.58       78.25     25.97 o 
   5  15   1        2.09       37.81     20.51 o 
   6  15   1     1376.50     1399.60     78.53 o 
   7  15   1        0.00      -18.19     18.19 o 
   8  15   1      444.75      461.48     57.61 o 
   9  15   1      151.02      118.29     41.53 o 
  -9  16   1      167.34      175.16     60.33 o 
  -8  16   1       44.60       52.59     36.43 o 
  -7  16   1       55.12       30.44     31.91 o 
  -6  16   1      141.96      112.50     31.94 o 
  -5  16   1      480.62      518.74     39.60 o 
  -4  16   1     1710.90     1643.65     61.08 o 
  -3  16   1      140.79      164.06     23.21 o 
  -2  16   1     2948.08     2817.69     64.71 o 
  -1  16   1      221.17      211.91     19.68 o 
   0  16   1       50.89       43.88     14.62 o 
   1  16   1      415.07      427.93     26.16 o 
   2  16   1       40.55       54.34     13.06 o 
   3  16   1     2420.92     2302.24     68.74 o 
   4  16   1       86.19      127.48     25.91 o 
   5  16   1      184.08      226.66     33.78 o 
   6  16   1        1.23       -0.40     23.38 o 
   7  16   1      456.58      345.07     88.22 o 
   8  16   1        5.57       14.36     32.34 o 
   9  16   1      170.63      129.01     51.94 o 
  -9  17   1        0.43      -61.40     61.40 o 
  -8  17   1      551.47      599.16     78.36 o 
  -7  17   1        3.00       20.00     40.98 o 
  -6  17   1       77.51       50.72     25.01 o 
  -5  17   1      985.45      956.88     63.63 o 
  -4  17   1     1671.27     1687.91     62.80 o 
  -3  17   1     3466.94     3383.58     89.25 o 
  -2  17   1     1315.83     1344.03     51.51 o 
  -1  17   1      419.26      431.56     27.31 o 
   0  17   1       19.57       28.44     11.61 o 
   1  17   1      243.94      281.29     24.23 o 
   2  17   1      621.30      586.72     30.48 o 
   3  17   1      529.50      576.75     41.21 o 
   4  17   1       86.66       45.57     20.91 o 
   5  17   1       52.67       36.34     32.74 o 
   6  17   1      284.42      266.99     42.16 o 
   7  17   1       34.80      -10.96     26.34 o 
   8  17   1       98.10      100.50     60.50 o 
  -8  18   1        0.70       11.65     39.27 o 
  -7  18   1       34.31       78.25     35.99 o 
  -6  18   1      174.70      153.71     51.60 o 
  -5  18   1       85.33       89.60     28.96 o 
  -4  18   1     1565.22     1538.11     62.70 o 
  -3  18   1      595.67      568.08     39.21 o 
  -2  18   1      295.90      321.36     30.31 o 
  -1  18   1      786.78      802.03     35.99 o 
   0  18   1      338.17      336.05     33.34 o 
   1  18   1       22.29       11.18     10.62 o 
   2  18   1      151.03      170.26     26.80 o 
   3  18   1      679.09      744.87     44.03 o 
   4  18   1      365.78      357.70     41.53 o 
   5  18   1        0.86        1.42     19.08 o 
   6  18   1        0.86       44.01     25.43 o 
   7  18   1       11.34       -6.37     28.19 o 
   8  18   1       28.51       30.36     41.28 o 
  -8  19   1       85.18       39.46     76.29 o 
  -7  19   1        3.28      -13.54     34.98 o 
  -6  19   1       13.33       70.00     24.74 o 
  -5  19   1      123.84       98.20     29.34 o 
  -4  19   1      116.51      113.95     25.01 o 
  -3  19   1     1922.36     1851.54     66.84 o 
  -2  19   1       55.27       34.44     16.59 o 
  -1  19   1      232.23      266.80     25.25 o 
   0  19   1     1851.37     1891.39     56.31 o 
   1  19   1     6095.40     6131.96    115.65 o 
   2  19   1      418.77      446.18     35.34 o 
   3  19   1     2850.60     2882.30     84.39 o 
   4  19   1     1512.81     1420.04     73.26 o 
   5  19   1     1104.16     1130.95     72.60 o 
   6  19   1      703.04      667.44     65.95 o 
   7  19   1        0.09       33.45     33.18 o 
   8  19   1      238.07      243.08     63.61 o 
  -8  20   1       27.08       52.35     44.60 o 
  -7  20   1      265.74      130.55     57.23 o 
  -6  20   1       15.54       35.73     34.34 o 
  -5  20   1      370.54      319.24     46.03 o 
  -4  20   1       10.29       48.56     23.04 o 
  -3  20   1      744.21      760.09     47.43 o 
  -2  20   1       51.01       28.89     22.21 o 
  -1  20   1     1354.76     1420.90     52.21 o 
   0  20   1     1095.95     1173.43     45.93 o 
   1  20   1     1781.92     1914.61     64.00 o 
   2  20   1      346.19      363.89     33.25 o 
   3  20   1      329.55      299.70     39.43 o 
   4  20   1       74.19       74.24     25.38 o 
   5  20   1     1809.17     1893.64     91.87 o 
   6  20   1       72.29       23.68     34.90 o 
   7  20   1      749.20      650.83     67.37 o 
   8  20   1        0.36      -24.98     89.36 o 
  -8  21   1     1045.04     1196.01    136.89 o 
  -7  21   1       54.28      -10.89     38.34 o 
  -6  21   1      383.32      458.09     65.77 o 
  -5  21   1      795.31      919.56     69.85 o 
  -4  21   1     2084.28     2159.57     91.70 o 
  -3  21   1      623.02      631.28     46.07 o 
  -2  21   1      395.85      434.01     38.00 o 
  -1  21   1     1835.70     1977.79     70.45 o 
   0  21   1      138.81      194.76     24.34 o 
   1  21   1      165.56      187.94     22.89 o 
   2  21   1       19.71       13.36     17.91 o 
   3  21   1       69.95       27.23     21.93 o 
   4  21   1      645.87      613.87     56.03 o 
   5  21   1      227.86      155.60     36.28 o 
   6  21   1      139.69      191.28     40.60 o 
   7  21   1       38.29      -36.47     36.47 o 
  -7  22   1      192.57      230.01     55.42 o 
  -6  22   1       18.79       31.39     37.49 o 
  -5  22   1      557.27      367.41     48.00 o 
  -4  22   1        6.80        7.73     23.16 o 
  -3  22   1      728.35      664.29     48.70 o 
  -2  22   1     1869.09     1956.50     71.99 o 
  -1  22   1      780.01      780.07     47.48 o 
   0  22   1     2638.66     2680.02     73.65 o 
   1  22   1      251.69      231.77     30.39 o 
   2  22   1       22.33       12.36     18.13 o 
   3  22   1      113.04      132.47     30.31 o 
   4  22   1      699.49      672.55     60.41 o 
   5  22   1        1.57       10.76     44.94 o 
   6  22   1        1.27       41.72     32.45 o 
   7  22   1        1.30       -0.09     42.34 o 
  -7  23   1      239.91      277.21     59.45 o 
  -6  23   1      201.19      269.62     60.50 o 
  -5  23   1        8.17       20.01     33.47 o 
  -4  23   1       77.91       -7.07     28.86 o 
  -3  23   1     1066.39     1032.40     59.12 o 
  -2  23   1     1203.30     1203.28     61.12 o 
  -1  23   1     3595.41     3725.07    102.96 o 
   0  23   1        1.22       42.20     18.45 o 
   1  23   1       76.61       69.73     23.02 o 
   2  23   1       61.42       46.09     20.51 o 
   3  23   1      195.95      109.21     31.11 o 
   4  23   1      314.26      268.25     72.58 o 
   5  23   1      399.91      367.36     51.94 o 
   6  23   1        8.32      -30.61     30.61 o 
   7  23   1      346.38      280.19    127.08 o 
  -7  24   1      397.83      534.66     74.22 o 
  -6  24   1      136.08      146.15     53.90 o 
  -5  24   1        2.67      -35.72     35.72 o 
  -4  24   1       73.76      102.56     36.69 o 
  -3  24   1      431.43      500.73     52.10 o 
  -2  24   1     1011.30     1110.59     60.91 o 
  -1  24   1       50.33       83.56     22.67 o 
   0  24   1     2096.47     2131.59     87.33 o 
   1  24   1     1154.25     1203.96     60.74 o 
   2  24   1      151.56      159.24     36.44 o 
   3  24   1      419.61      409.47     57.77 o 
   4  24   1      718.58      715.80    119.55 o 
   5  24   1      580.51      586.76     64.25 o 
   6  24   1      133.94      204.27     52.73 o 
  -6  25   1       31.29       50.49     41.48 o 
  -5  25   1       67.54       36.43     45.68 o 
  -4  25   1      713.03      611.15     74.99 o 
  -3  25   1      244.58      188.17     56.31 o 
  -2  25   1        3.22       44.54     24.32 o 
  -1  25   1        3.86       -5.24     17.87 o 
   0  25   1       62.70      121.28     32.12 o 
   1  25   1      173.70      245.29     35.15 o 
   2  25   1        3.61        3.55     21.20 o 
   3  25   1       16.53       14.02     27.27 o 
   4  25   1      455.27      447.48     55.87 o 
   5  25   1       28.27       29.47     33.24 o 
   6  25   1      175.75       58.56     92.59 o 
  -6  26   1        3.27      -25.53     80.77 o 
  -5  26   1      262.17      280.65    110.31 o 
  -4  26   1      435.22      516.78     69.31 o 
  -3  26   1     2076.78     2088.66     99.81 o 
  -2  26   1      280.44      307.21     39.95 o 
  -1  26   1        7.55        2.21     22.14 o 
   0  26   1       21.11       -5.07     23.75 o 
   1  26   1       21.08       52.96     23.96 o 
   2  26   1       47.31       60.41     28.96 o 
   3  26   1      353.26      319.93     49.56 o 
   4  26   1        9.80       14.36     50.21 o 
   5  26   1      409.18      473.69     73.28 o 
   6  26   1      109.70      174.16     55.09 o 
  -5  27   1        1.85       83.78     48.45 o 
  -4  27   1      253.08      276.24     72.85 o 
  -3  27   1      458.08      477.04     68.89 o 
  -2  27   1      489.83      492.07     56.26 o 
  -1  27   1      400.43      393.72     51.83 o 
   0  27   1       55.74       67.76     31.79 o 
   1  27   1      236.93      205.51     69.68 o 
   2  27   1      211.66      277.86     45.65 o 
   3  27   1       20.70       48.07     30.33 o 
   4  27   1      407.84      573.88     65.32 o 
   5  27   1       11.46      -12.84     39.03 o 
  -5  28   1       13.59       -6.36     43.91 o 
  -4  28   1      243.87      287.48     60.89 o 
  -3  28   1      168.66      131.01     45.83 o 
  -2  28   1     2376.49     2340.78    123.70 o 
  -1  28   1       50.60       53.16     33.74 o 
   0  28   1      400.72      487.52     56.61 o 
   1  28   1       67.59      103.32     36.71 o 
   2  28   1      145.05      198.38     42.02 o 
   3  28   1      138.21      158.27     42.34 o 
   4  28   1        0.80      -20.75     39.88 o 
   5  28   1        0.42      -11.35     69.18 o 
  -4  29   1        2.47       20.66     43.40 o 
  -3  29   1      137.61       83.41     44.68 o 
  -2  29   1      202.65      283.59     74.89 o 
  -1  29   1     2233.92     2394.92    107.56 o 
   0  29   1       95.42      114.76     38.48 o 
   1  29   1       81.59       67.95     34.60 o 
   2  29   1      124.16      155.25     46.34 o 
   3  29   1      102.19       66.12     37.63 o 
   4  29   1      757.41      912.14     97.16 o 
  -3  30   1       20.95       20.44     49.57 o 
  -2  30   1      112.16      155.28     65.94 o 
  -1  30   1       81.83      163.13     59.48 o 
   0  30   1       12.13       15.51     34.42 o 
   1  30   1        1.04       -9.51     34.58 o 
   2  30   1       55.83       93.98     43.82 o 
   3  30   1      750.04      846.92     91.35 o 
  -2  31   1        1.36      -41.45     58.83 o 
  -1  31   1       77.45       62.89     54.98 o 
   0  31   1       68.85       87.07     58.47 o 
   1  31   1        2.00      -30.77     31.96 o 
   2  31   1      217.27      326.71     96.72 o 
   0  32   1       48.19      156.06     72.47 o 
 -10   0   2       14.75      -63.39     63.39 o 
  -8   0   2       73.09       93.88     32.37 o 
  -6   0   2       89.97      123.47     26.17 o 
  -4   0   2     2862.26     2756.67     82.07 o 
  -2   0   2       70.71      133.48     13.46 o 
   0   0   2      897.63     1000.18     31.96 o 
   2   0   2     4224.83     3955.39     89.11 o 
   4   0   2      858.68      990.59     71.46 o 
   6   0   2     4418.50     4725.96    136.61 o 
   8   0   2     2027.15     2098.20    124.06 o 
 -10   1   2      155.31      186.15     64.23 o 
  -9   1   2       23.93       45.23     32.22 o 
  -8   1   2      860.83      970.56     54.70 o 
  -7   1   2       58.87       30.76     16.89 o 
  -6   1   2      473.49      439.44     29.13 o 
  -5   1   2      742.22      760.68     32.34 o 
  -4   1   2     1062.55     1171.79     34.81 o 
  -3   1   2     3093.09     3165.09     57.57 o 
  -2   1   2     1215.87     1272.25     27.44 o 
  -1   1   2     2470.84     2606.68     42.82 o 
   0   1   2      298.81      266.01      6.91 o 
   1   1   2      481.77      508.90     12.83 o 
   2   1   2     4912.91     4811.54     73.69 o 
   3   1   2     3926.05     3853.59     67.74 o 
   4   1   2     1149.69     1170.42     35.08 o 
   5   1   2      415.69      413.46     25.21 o 
   6   1   2       37.30       42.47     13.96 o 
   7   1   2      150.26      178.13     23.68 o 
   8   1   2      362.90      323.42     41.83 o 
   9   1   2       33.59       -2.93     35.10 o 
  10   1   2      102.58      157.92     59.88 o 
 -10   2   2       56.12      110.67     61.82 o 
  -9   2   2      646.70      710.81     63.58 o 
  -8   2   2      124.89      128.87     26.54 o 
  -7   2   2     1727.30     1754.45     57.63 o 
  -6   2   2       52.87       92.91     16.52 o 
  -5   2   2      384.11      421.68     27.34 o 
  -4   2   2        1.32       -5.93     10.48 o 
  -3   2   2     2018.92     2234.04     45.31 o 
  -2   2   2        6.66       -1.92      4.05 o 
  -1   2   2     2890.87     3023.39     41.48 o 
   0   2   2     1023.28     1072.08     16.50 o 
   1   2   2     7653.89     7733.20    115.56 o 
   2   2   2     1429.06     1496.89     33.23 o 
   3   2   2    13443.90    13731.35    188.66 o 
   4   2   2      607.92      675.69     33.11 o 
   5   2   2     3960.50     3966.78     80.57 o 
   6   2   2      357.53      323.75     26.22 o 
   7   2   2      258.14      276.64     26.70 o 
   8   2   2       29.72       45.15     33.14 o 
   9   2   2      268.88      212.56     88.25 o 
  10   2   2       13.78       27.42     93.64 o 
 -10   3   2      635.65      551.33     95.11 o 
  -9   3   2       26.58       64.53     36.28 o 
  -8   3   2      414.66      426.65     40.34 o 
  -7   3   2       53.91       37.06     17.52 o 
  -6   3   2       10.31      -13.90     13.90 o 
  -5   3   2     1111.36     1255.44     43.92 o 
  -4   3   2      392.89      399.10     21.35 o 
  -3   3   2       53.61       95.90     10.28 o 
  -2   3   2    17637.58    18270.18    234.89 o 
  -1   3   2     6144.44     6540.28     95.30 o 
   0   3   2      311.82      389.35     11.57 o 
   1   3   2    15763.46    15579.31    220.16 o 
   2   3   2     3258.45     3085.72     51.80 o 
   3   3   2     2662.64     2888.53     54.65 o 
   4   3   2    13805.72    14307.95    202.75 o 
   5   3   2      716.70      742.73     32.65 o 
   6   3   2      363.62      376.67     27.39 o 
   7   3   2        9.21       16.28     15.93 o 
   8   3   2      404.47      409.89     45.65 o 
   9   3   2      188.81      153.03     44.86 o 
  10   3   2      127.11      178.49     84.78 o 
 -10   4   2       87.96       90.13     48.86 o 
  -9   4   2      196.85      185.43     39.87 o 
  -8   4   2       33.27       30.28     26.50 o 
  -7   4   2       78.45       93.64     21.92 o 
  -6   4   2      669.15      746.95     37.05 o 
  -5   4   2      125.17      136.11     26.57 o 
  -4   4   2      783.61      855.41     28.99 o 
  -3   4   2     1877.06     1986.32     41.80 o 
  -2   4   2     2085.17     2279.29     49.50 o 
  -1   4   2       99.08       77.15      6.00 o 
   0   4   2     2571.14     2621.39     44.82 o 
   1   4   2     8915.08     9357.50    115.09 o 
   2   4   2     1750.76     1952.67     32.81 o 
   3   4   2     4259.08     4355.65     73.44 o 
   4   4   2     1950.21     2192.76     50.19 o 
   5   4   2     1418.06     1562.24     47.20 o 
   6   4   2      102.14      102.92     19.67 o 
   7   4   2       64.87       43.67     24.02 o 
   8   4   2       67.33       94.81     29.75 o 
   9   4   2      392.01      479.09     64.34 o 
  10   4   2        1.60       45.56     70.83 o 
 -10   5   2        1.42       18.78     53.79 o 
  -9   5   2      122.63      132.76     35.61 o 
  -8   5   2      161.15      160.01     33.06 o 
  -7   5   2        8.91       24.05     16.07 o 
  -6   5   2      165.59      131.92     19.11 o 
  -5   5   2     2316.25     2420.15     60.45 o 
  -4   5   2        6.77       12.01      9.57 o 
  -3   5   2     8098.67     8421.99    123.19 o 
  -2   5   2     2992.07     3139.95     46.51 o 
  -1   5   2     1357.05     1679.77     31.21 o 
   0   5   2      446.57      424.51     18.30 o 
   1   5   2    11923.82    11575.95    140.16 o 
   2   5   2     5864.64     6129.92     86.90 o 
   3   5   2     1695.51     1695.98     38.77 o 
   4   5   2        1.86       17.85     11.36 o 
   5   5   2      454.49      514.71     26.84 o 
   6   5   2      729.26      732.20     35.27 o 
   7   5   2       74.40      108.64     30.60 o 
   8   5   2       20.42      -11.89     27.58 o 
   9   5   2       38.20       21.94     35.34 o 
  10   5   2        4.28       59.34     55.08 o 
 -10   6   2       26.47      -19.11     37.71 o 
  -9   6   2      497.21      564.09     59.95 o 
  -8   6   2      168.92      184.46     30.17 o 
  -7   6   2       54.05       19.54     17.23 o 
  -6   6   2      108.69       87.30     20.09 o 
  -5   6   2      578.47      511.68     27.40 o 
  -4   6   2    16111.91    16824.15    231.92 o 
  -3   6   2       21.22       43.48      6.71 o 
  -2   6   2     9538.29     9651.82    150.36 o 
  -1   6   2    11118.40    11456.23    152.43 o 
   0   6   2      179.05      139.33      9.80 o 
   1   6   2       13.77       39.14      5.62 o 
   2   6   2     5184.21     5347.99     81.46 o 
   3   6   2      287.59      221.95     13.56 o 
   4   6   2       92.89      134.13     14.41 o 
   5   6   2      961.01      925.38     52.85 o 
   6   6   2        6.26       -4.86     14.19 o 
   7   6   2      518.05      553.31     49.87 o 
   8   6   2       58.15       78.79     30.33 o 
   9   6   2      160.21      264.17     48.52 o 
  10   6   2       57.68      214.77     70.49 o 
 -10   7   2      679.30      808.85    154.28 o 
  -9   7   2      795.79      783.28     67.15 o 
  -8   7   2      597.22      634.33     56.60 o 
  -7   7   2      101.85       98.70     23.24 o 
  -6   7   2      113.90      100.69     21.40 o 
  -5   7   2        0.90       12.18      9.81 o 
  -4   7   2     2428.82     2587.66     65.33 o 
  -3   7   2     2034.48     2153.08     55.43 o 
  -2   7   2       82.51       83.00     24.29 o 
  -1   7   2      175.73      224.05     11.72 o 
   0   7   2     7461.64     7458.47    121.59 o 
   1   7   2      332.13      312.19     13.95 o 
   2   7   2    16138.28    17136.39    256.23 o 
   3   7   2      336.82      352.57     16.60 o 
   4   7   2     5558.65     5568.36     94.04 o 
   5   7   2      487.09      488.07     25.40 o 
   6   7   2     1563.90     1602.78     70.87 o 
   7   7   2      520.78      453.67     47.76 o 
   8   7   2      147.94      116.43     38.36 o 
   9   7   2        0.56        2.08     32.33 o 
  10   7   2        0.90       43.04    111.06 o 
 -10   8   2       32.34      -13.85     53.11 o 
  -9   8   2      283.31      338.21     70.11 o 
  -8   8   2        1.68       26.87     25.49 o 
  -7   8   2      193.51      214.21     26.99 o 
  -6   8   2     1750.81     1766.81     62.59 o 
  -5   8   2     1101.98     1139.37     47.21 o 
  -4   8   2       55.45       61.96     15.50 o 
  -3   8   2     2065.94     2208.19     55.53 o 
  -2   8   2       29.36       48.13      9.33 o 
  -1   8   2       96.16      104.53      9.55 o 
   0   8   2      155.32      179.70     14.32 o 
   1   8   2      447.29      299.93     17.34 o 
   2   8   2      787.26      754.22     22.48 o 
   3   8   2    14965.72    15134.39    293.87 o 
   4   8   2       72.38       60.65     10.72 o 
   5   8   2     2549.34     2663.53     59.36 o 
   6   8   2      146.79      144.49     34.59 o 
   7   8   2      454.83      471.13     49.34 o 
   8   8   2      176.98      123.19     33.59 o 
   9   8   2      329.56      389.20     79.08 o 
  10   8   2        0.20       10.53     44.23 o 
 -10   9   2       55.99       13.60     74.95 o 
  -9   9   2      176.84      146.70     52.39 o 
  -8   9   2      420.16      434.50     49.40 o 
  -7   9   2     1701.47     1782.30     68.70 o 
  -6   9   2     2661.58     2602.42     78.04 o 
  -5   9   2      937.92      931.70     48.36 o 
  -4   9   2      259.67      248.84     23.01 o 
  -3   9   2      966.95      985.71     35.53 o 
  -2   9   2       22.35       32.33      5.00 o 
  -1   9   2     9084.59     8966.96    128.63 o 
   0   9   2     1296.77     1143.89     29.60 o 
   1   9   2     3099.95     3223.16     57.74 o 
   2   9   2     1669.28     1712.36     37.96 o 
   3   9   2        0.91       10.83      6.85 o 
   4   9   2      245.33      286.88     17.43 o 
   5   9   2      349.80      342.62     27.59 o 
   6   9   2      698.19      640.91     53.82 o 
   7   9   2       74.60       60.11     33.44 o 
   8   9   2      301.45      257.41     43.62 o 
   9   9   2       37.09        7.03     30.20 o 
  10   9   2      356.58      377.45     86.64 o 
 -10  10   2        4.65      -21.10     54.73 o 
  -9  10   2      158.33       96.57     57.22 o 
  -8  10   2      286.23      227.26     41.81 o 
  -7  10   2      398.63      403.40     47.11 o 
  -6  10   2     6157.53     6256.62    142.39 o 
  -5  10   2       39.27       53.24     15.38 o 
  -4  10   2       11.68       -2.91      9.77 o 
  -3  10   2      458.48      427.39     26.31 o 
  -2  10   2     6998.44     6888.70    105.64 o 
  -1  10   2     5186.92     5348.38    109.69 o 
   0  10   2     8837.71     8913.22    132.44 o 
   1  10   2        9.39       10.78      5.88 o 
   2  10   2    11073.30    11440.49    162.35 o 
   3  10   2      277.52      328.67     17.61 o 
   4  10   2      135.73      147.05     14.63 o 
   5  10   2       86.30      113.52     23.93 o 
   6  10   2       87.14       38.90     21.37 o 
   7  10   2       15.37       -0.21     21.33 o 
   8  10   2      207.02      231.93     42.06 o 
   9  10   2      104.00      135.71     41.85 o 
 -10  11   2      179.99      230.95    111.00 o 
  -9  11   2       14.84       39.30     39.10 o 
  -8  11   2       15.81        3.09     24.32 o 
  -7  11   2     1016.93      976.94     66.68 o 
  -6  11   2      664.09      644.55     43.41 o 
  -5  11   2     2130.65     2309.17     69.80 o 
  -4  11   2      173.08      158.71     26.70 o 
  -3  11   2       65.14       43.48     11.94 o 
  -2  11   2      277.03      336.82     17.28 o 
  -1  11   2      934.49      839.53     27.20 o 
   0  11   2      128.02      140.01     13.20 o 
   1  11   2     2279.46     2305.87     48.98 o 
   2  11   2     1044.39      968.00     29.40 o 
   3  11   2       33.54       28.20      8.13 o 
   4  11   2     1827.43     1918.23     79.88 o 
   5  11   2        3.77        1.45     16.00 o 
   6  11   2      615.66      556.46     65.34 o 
   7  11   2      109.19      104.50     29.60 o 
   8  11   2        2.70       14.37     24.78 o 
   9  11   2       47.91       50.05     37.97 o 
  -9  12   2      558.93      488.05     71.56 o 
  -8  12   2      904.61      816.92     67.62 o 
  -7  12   2      333.23      315.87     42.85 o 
  -6  12   2        6.70       41.07     18.02 o 
  -5  12   2       48.61       26.02     17.70 o 
  -4  12   2     1712.81     1841.65     58.31 o 
  -3  12   2       30.56       25.82     12.32 o 
  -2  12   2      257.07      270.55     16.76 o 
  -1  12   2     5879.38     5951.96    112.58 o 
   0  12   2      144.77      155.12     14.83 o 
   1  12   2     7523.69     7587.66    162.04 o 
   2  12   2      308.63      362.09     22.16 o 
   3  12   2      416.62      430.98     21.07 o 
   4  12   2        7.33      -10.63     10.63 o 
   5  12   2       69.02       97.77     24.95 o 
   6  12   2        8.36       41.98     30.54 o 
   7  12   2       51.71       44.64     25.08 o 
   8  12   2       15.16       20.60     39.84 o 
   9  12   2      128.78      118.00     46.31 o 
  -9  13   2      182.40      213.31     68.87 o 
  -8  13   2      594.53      470.84     66.39 o 
  -7  13   2      481.08      439.39     48.44 o 
  -6  13   2      117.73       85.01     23.03 o 
  -5  13   2     1792.29     1739.93     66.37 o 
  -4  13   2      193.24      207.90     23.94 o 
  -3  13   2     1630.40     1620.08     52.56 o 
  -2  13   2      986.25     1046.23     32.09 o 
  -1  13   2      128.58       91.52     13.21 o 
   0  13   2     1459.28     1567.08     41.49 o 
   1  13   2     2747.19     2837.84     61.31 o 
   2  13   2      417.08      415.08     22.29 o 
   3  13   2      321.94      332.92     24.65 o 
   4  13   2       46.57       31.05     20.65 o 
   5  13   2      149.32      139.25     27.50 o 
   6  13   2     3146.33     3155.03    111.33 o 
   7  13   2      153.98       98.14     31.18 o 
   8  13   2      254.67      249.62     44.43 o 
   9  13   2       65.52      101.62     40.80 o 
  -9  14   2      364.01      295.00     61.98 o 
  -8  14   2      254.15      268.49     54.66 o 
  -7  14   2     1513.32     1546.48     82.68 o 
  -6  14   2        2.28        2.38     16.67 o 
  -5  14   2        6.98        7.57     15.43 o 
  -4  14   2     2271.47     2278.27     80.29 o 
  -3  14   2        0.96       13.76     10.00 o 
  -2  14   2       63.59       53.34     14.62 o 
  -1  14   2       14.62       -2.78      9.22 o 
   0  14   2       77.97       69.01     12.64 o 
   1  14   2     5970.94     5877.51    115.37 o 
   2  14   2     5265.24     5213.56     93.13 o 
   3  14   2      340.21      332.50     26.67 o 
   4  14   2      486.63      466.54     42.67 o 
   5  14   2     1767.72     1839.34     78.65 o 
   6  14   2      158.79      168.22     32.40 o 
   7  14   2     1104.24     1178.30     76.81 o 
   8  14   2      111.38       77.33     57.13 o 
   9  14   2        5.83       67.89     38.94 o 
  -9  15   2        1.37       -9.26     47.66 o 
  -8  15   2        0.20      -20.98     32.43 o 
  -7  15   2     1071.59     1089.29     73.28 o 
  -6  15   2       21.20      -12.50     19.23 o 
  -5  15   2      929.30      978.51     63.96 o 
  -4  15   2       15.28       16.73     15.89 o 
  -3  15   2      343.27      353.40     29.31 o 
  -2  15   2     1116.61     1092.13     37.93 o 
  -1  15   2     6883.27     6689.49    113.78 o 
   0  15   2      948.10      976.34     34.84 o 
   1  15   2     2181.10     2116.09     53.09 o 
   2  15   2      136.49      139.88     16.77 o 
   3  15   2      223.68      201.54     22.24 o 
   4  15   2       37.58       58.38     24.28 o 
   5  15   2        0.15       -2.24     16.30 o 
   6  15   2      445.33      456.94     50.29 o 
   7  15   2      224.13      195.67     40.96 o 
   8  15   2       36.89       36.08     31.98 o 
   9  15   2      188.31      178.50     51.60 o 
  -9  16   2      147.17      140.36     67.86 o 
  -8  16   2        0.58      -29.16     37.90 o 
  -7  16   2      360.39      250.17     51.51 o 
  -6  16   2      282.80      273.02     41.34 o 
  -5  16   2        0.66       19.58     15.95 o 
  -4  16   2      207.74      220.75     26.97 o 
  -3  16   2      456.94      449.67     33.58 o 
  -2  16   2      957.34     1008.85     35.90 o 
  -1  16   2       62.19       45.66     13.54 o 
   0  16   2     1251.83     1262.41     41.24 o 
   1  16   2     1048.52     1077.71     38.53 o 
   2  16   2        3.64        5.54     10.19 o 
   3  16   2     2724.47     2877.37     77.82 o 
   4  16   2       41.93       28.02     18.95 o 
   5  16   2      321.54      262.14     36.78 o 
   6  16   2        7.76      -16.96     16.96 o 
   7  16   2        4.21      -22.75     22.75 o 
   8  16   2       93.65       77.52     45.22 o 
   9  16   2       12.71      -17.32     39.89 o 
  -9  17   2     1194.67     1287.89    168.80 o 
  -8  17   2       13.64      -14.90     37.12 o 
  -7  17   2      170.02      274.18     66.84 o 
  -6  17   2      717.59      740.68     61.13 o 
  -5  17   2       88.78      154.00     27.09 o 
  -4  17   2      880.04      826.78     47.25 o 
  -3  17   2      324.42      319.95     31.33 o 
  -2  17   2      991.64      937.93     44.62 o 
  -1  17   2       46.46       39.58     13.60 o 
   0  17   2      285.77      231.98     22.05 o 
   1  17   2       27.72       24.24     11.96 o 
   2  17   2     1187.59     1208.84     48.02 o 
   3  17   2      186.97      168.74     23.99 o 
   4  17   2     1217.12     1203.11     65.84 o 
   5  17   2        3.04       -0.49     18.63 o 
   6  17   2       40.87       19.51     32.18 o 
   7  17   2       19.24       23.33     29.23 o 
   8  17   2       26.70       35.01     35.87 o 
  -8  18   2        7.21      -48.90     48.90 o 
  -7  18   2       55.74       47.19     62.16 o 
  -6  18   2       28.95       73.58     32.46 o 
  -5  18   2       10.71       27.52     24.02 o 
  -4  18   2       79.88       72.45     22.44 o 
  -3  18   2      617.64      601.78     45.42 o 
  -2  18   2       77.70       37.92     18.39 o 
  -1  18   2      311.99      321.73     25.76 o 
   0  18   2      340.98      352.31     26.56 o 
   1  18   2     3344.51     3286.30     75.54 o 
   2  18   2      178.47      118.00     20.86 o 
   3  18   2      734.71      722.14     52.06 o 
   4  18   2       31.30       17.33     20.02 o 
   5  18   2     1289.95     1298.88     95.60 o 
   6  18   2      361.54      410.93     50.54 o 
   7  18   2     1445.17     1277.83     86.26 o 
   8  18   2       16.36       30.77     45.54 o 
  -8  19   2      147.12       61.70     46.30 o 
  -7  19   2        8.20        7.13     44.38 o 
  -6  19   2      140.25      107.48     37.83 o 
  -5  19   2     1494.54     1565.53     80.07 o 
  -4  19   2     1291.74     1246.93     68.82 o 
  -3  19   2      603.06      645.84     43.69 o 
  -2  19   2     1852.25     1910.27     78.80 o 
  -1  19   2        4.14      -11.46     11.46 o 
   0  19   2     1372.43     1417.51     49.61 o 
   1  19   2      105.82      113.29     19.74 o 
   2  19   2      770.85      759.89     43.71 o 
   3  19   2       60.16       60.09     22.13 o 
   4  19   2      671.09      637.83     54.20 o 
   5  19   2      432.65      421.70     48.95 o 
   6  19   2      264.34      336.95     46.88 o 
   7  19   2      313.04      232.48     64.51 o 
   8  19   2      270.35      184.25     47.71 o 
  -8  20   2       88.58       87.18     50.76 o 
  -7  20   2      121.66       61.70     43.53 o 
  -6  20   2      218.84      313.87     54.23 o 
  -5  20   2        7.61        0.41     25.46 o 
  -4  20   2     1355.97     1423.21     65.03 o 
  -3  20   2        3.10       13.10     17.77 o 
  -2  20   2      356.68      390.30     35.32 o 
  -1  20   2      127.12      110.87     19.15 o 
   0  20   2      846.08      855.67     41.20 o 
   1  20   2      342.74      379.95     29.90 o 
   2  20   2      389.47      395.84     35.61 o 
   3  20   2      810.57      673.59     53.11 o 
   4  20   2      163.93      216.05     60.61 o 
   5  20   2        0.30        8.68     38.24 o 
   6  20   2        7.22        9.91     27.74 o 
   7  20   2      340.81      252.48     52.51 o 
   8  20   2       32.15      -19.07     44.40 o 
  -8  21   2      257.07      268.99     71.16 o 
  -7  21   2      154.26      210.89     60.52 o 
  -6  21   2        5.25       30.07     39.51 o 
  -5  21   2       72.05       75.52     34.29 o 
  -4  21   2        5.12      -18.33     18.33 o 
  -3  21   2      245.09      258.61     33.20 o 
  -2  21   2      474.58      486.76     39.84 o 
  -1  21   2     1350.69     1397.71     57.41 o 
   0  21   2       13.17       41.52     16.13 o 
   1  21   2        3.48      -14.88     16.47 o 
   2  21   2       11.67       35.61     17.18 o 
   3  21   2       31.35       -4.03     43.01 o 
   4  21   2      567.03      523.78     52.30 o 
   5  21   2        2.30       59.37     29.30 o 
   6  21   2        3.54        7.00     28.71 o 
   7  21   2        5.78       79.84     39.05 o 
  -7  22   2      270.18      275.16     54.81 o 
  -6  22   2        6.93      -12.06     75.91 o 
  -5  22   2        0.88       43.34     36.98 o 
  -4  22   2      399.55      396.60     47.43 o 
  -3  22   2      183.73      191.77     30.84 o 
  -2  22   2      799.49      829.17     57.70 o 
  -1  22   2      210.15      255.89     31.52 o 
   0  22   2      407.28      478.67     34.70 o 
   1  22   2       97.04       85.88     24.95 o 
   2  22   2       71.25       66.89     22.37 o 
   3  22   2      255.75      275.77     40.58 o 
   4  22   2        9.28       21.24     30.83 o 
   5  22   2      107.72      128.27     35.41 o 
   6  22   2       78.39      122.11     38.32 o 
   7  22   2       32.41       49.99     38.02 o 
  -7  23   2       16.03      174.69     48.49 o 
  -6  23   2       39.59      -31.29     66.00 o 
  -5  23   2       40.21        3.27     32.36 o 
  -4  23   2        5.45      -23.69     28.80 o 
  -3  23   2      250.67      247.18     36.10 o 
  -2  23   2      199.44      214.15     29.49 o 
  -1  23   2     1165.72     1165.31     58.41 o 
   0  23   2     1376.98     1384.40     55.23 o 
   1  23   2      350.49      292.61     35.00 o 
   2  23   2      755.72      757.28     58.43 o 
   3  23   2      188.37      162.83     44.61 o 
   4  23   2     1733.37     1649.84     94.09 o 
   5  23   2      176.36      202.05     41.85 o 
   6  23   2      421.05      540.90    102.60 o 
   7  23   2       74.97       15.73     66.41 o 
  -7  24   2      253.55      237.40     60.68 o 
  -6  24   2      234.91      268.84     61.56 o 
  -5  24   2      290.33      256.25     68.01 o 
  -4  24   2      143.77       95.07     41.81 o 
  -3  24   2      427.88      454.65     48.23 o 
  -2  24   2     1005.54     1112.67     60.82 o 
  -1  24   2      744.88      768.60     51.28 o 
   0  24   2      951.69     1154.78     58.90 o 
   1  24   2     1033.52     1034.64     57.45 o 
   2  24   2        8.20       13.76     23.83 o 
   3  24   2       55.49       65.21     29.25 o 
   4  24   2      633.40      586.55     59.41 o 
   5  24   2      321.46      322.56     63.66 o 
   6  24   2       13.37       30.55     36.07 o 
  -6  25   2       31.59       46.77     47.48 o 
  -5  25   2      238.65      152.93     52.59 o 
  -4  25   2      334.36      259.72     52.89 o 
  -3  25   2     3116.24     3279.83    140.58 o 
  -2  25   2       12.85       42.27     23.96 o 
  -1  25   2      755.82      934.23     57.19 o 
   0  25   2      228.45      223.30     38.18 o 
   1  25   2     1037.96     1133.31     61.39 o 
   2  25   2      438.76      383.79     47.69 o 
   3  25   2      555.83      560.54     58.10 o 
   4  25   2        0.55      -22.32     25.73 o 
   5  25   2        3.04      -13.18     40.13 o 
   6  25   2       58.55       90.16     49.37 o 
  -6  26   2      227.05      347.29     72.06 o 
  -5  26   2        1.62       -8.39     42.39 o 
  -4  26   2      832.90      827.77    112.93 o 
  -3  26   2      184.80      141.27     42.39 o 
  -2  26   2      951.13     1005.35     65.02 o 
  -1  26   2      115.18      152.64     31.29 o 
   0  26   2      640.81      710.75     60.41 o 
   1  26   2      107.44      155.58     33.75 o 
   2  26   2      118.77      126.31     34.04 o 
   3  26   2       21.56       42.66     28.80 o 
   4  26   2       34.37       46.01     35.07 o 
   5  26   2       12.51      -33.87     33.87 o 
   6  26   2        3.60       59.58     92.06 o 
  -5  27   2       35.32      101.32     52.60 o 
  -4  27   2       26.58      -16.46     43.06 o 
  -3  27   2      571.68      530.64     74.93 o 
  -2  27   2        4.70       33.51     33.55 o 
  -1  27   2      261.60      272.44     45.65 o 
   0  27   2      311.73      316.58     48.10 o 
   1  27   2        3.61       16.67     27.78 o 
   2  27   2      244.17      213.27     58.06 o 
   3  27   2       12.39        1.23     26.65 o 
   4  27   2       59.54       35.55     36.97 o 
   5  27   2      785.48      869.14    138.18 o 
  -5  28   2      263.92      255.68     60.83 o 
  -4  28   2       88.23       71.25     47.70 o 
  -3  28   2       55.64       41.58     40.57 o 
  -2  28   2        2.20       59.64     37.58 o 
  -1  28   2       32.81       21.56     34.98 o 
   0  28   2      298.23      296.61     50.87 o 
   1  28   2      120.31      113.67     40.70 o 
   2  28   2        2.58        8.43     26.65 o 
   3  28   2     1234.18     1319.78    122.24 o 
   4  28   2      265.96      235.22     51.16 o 
  -4  29   2        0.39       -9.08     52.27 o 
  -3  29   2      370.84      318.09     66.30 o 
  -2  29   2       95.78      155.43     60.50 o 
  -1  29   2      677.14      847.84     85.43 o 
   0  29   2      197.75      177.04     43.89 o 
   1  29   2       84.72      111.15     40.96 o 
   2  29   2      401.11      434.17     68.18 o 
   3  29   2      242.62      273.04     56.87 o 
   4  29   2        9.39       68.95     45.60 o 
  -3  30   2       15.51       23.30     47.03 o 
  -2  30   2      793.05     1001.48    132.32 o 
  -1  30   2        0.77       38.78     43.48 o 
   0  30   2       12.79       30.39     68.66 o 
   1  30   2      104.87      112.26     45.77 o 
   2  30   2        3.51       45.14     42.67 o 
   3  30   2       38.98      -19.07     36.17 o 
  -2  31   2       30.15      110.39     61.17 o 
  -1  31   2      259.33      127.21     79.30 o 
   0  31   2        1.25       61.88     54.43 o 
   1  31   2        2.13       56.85     51.72 o 
   2  31   2       27.45       62.26     62.64 o 
  -9   0   3      569.70      690.87     84.93 o 
  -7   0   3     1354.21     1489.96     74.91 o 
  -5   0   3       43.78       54.48     34.29 o 
  -3   0   3     8245.27     8644.20    215.46 o 
  -1   0   3    10867.19    10589.50    194.09 o 
   1   0   3    26806.06    27244.72    479.57 o 
   3   0   3        9.26       -2.28      7.83 o 
   5   0   3      209.17      184.34     26.11 o 
   7   0   3       36.67       30.05     44.99 o 
   9   0   3        5.54       56.98     59.70 o 
 -10   1   3      125.17      113.18     58.85 o 
  -9   1   3      321.67      362.07     46.90 o 
  -8   1   3      422.09      449.30     52.99 o 
  -7   1   3        8.95       -2.52     16.58 o 
  -6   1   3        7.54       22.31     12.56 o 
  -5   1   3      107.85      139.53     21.42 o 
  -4   1   3      831.57      974.42     31.66 o 
  -3   1   3     3766.60     3649.16     63.91 o 
  -2   1   3      890.68      800.18     23.43 o 
  -1   1   3      227.75      265.27      8.09 o 
   0   1   3      374.84      393.71     11.17 o 
   1   1   3      409.29      409.67     13.16 o 
   2   1   3      177.19      266.56     13.35 o 
   3   1   3     7740.92     8392.75    125.10 o 
   4   1   3      616.47      606.63     32.39 o 
   5   1   3      124.92      106.37     15.61 o 
   6   1   3        6.04       23.28     12.67 o 
   7   1   3       20.98       28.14     15.32 o 
   8   1   3      440.81      500.45     60.85 o 
   9   1   3       40.61       85.26     49.52 o 
  10   1   3       23.95       -3.16     52.82 o 
 -10   2   3      778.03     1045.08     91.35 o 
  -9   2   3       23.16        7.58     27.62 o 
  -8   2   3      920.40      974.07     60.99 o 
  -7   2   3      100.71       95.56     20.12 o 
  -6   2   3      711.27      814.83     37.22 o 
  -5   2   3       55.15       71.38     13.58 o 
  -4   2   3    12271.08    12195.64    178.72 o 
  -3   2   3     4122.80     4237.65     71.51 o 
  -2   2   3     1028.97      882.24     22.05 o 
  -1   2   3     8096.73     8140.11    109.37 o 
   0   2   3      966.87     1056.59     22.73 o 
   1   2   3       72.49       80.74      4.96 o 
   2   2   3        9.12       13.12      7.89 o 
   3   2   3     1269.32     1354.17     34.36 o 
   4   2   3     1433.62     1513.69     41.18 o 
   5   2   3      838.04      805.00     40.80 o 
   6   2   3       32.04       52.06     18.58 o 
   7   2   3        3.78        6.64     16.58 o 
   8   2   3      198.14      308.76     58.40 o 
   9   2   3       15.13        5.48     31.83 o 
  10   2   3        7.32      -30.06     74.28 o 
 -10   3   3      164.98      203.87     55.25 o 
  -9   3   3       12.43       -0.95     27.00 o 
  -8   3   3        0.80        7.92     18.06 o 
  -7   3   3      381.04      338.47     29.57 o 
  -6   3   3      892.96      917.37     39.12 o 
  -5   3   3     4402.89     4489.44     86.57 o 
  -4   3   3     1869.17     2056.65     47.96 o 
  -3   3   3     8931.18     8966.82    129.86 o 
  -2   3   3        5.32        8.65      7.81 o 
  -1   3   3    33287.87    31752.18    507.67 o 
   0   3   3      945.14      922.49     19.80 o 
   1   3   3      982.06     1006.29     26.30 o 
   2   3   3      814.09      966.35     20.08 o 
   3   3   3      126.17      177.52     13.71 o 
   4   3   3       80.85       85.74     12.85 o 
   5   3   3       15.29        6.60      9.93 o 
   6   3   3      911.32      900.55     39.17 o 
   7   3   3      123.67      112.50     28.36 o 
   8   3   3       39.28      -13.53     30.64 o 
   9   3   3       16.82      -20.95     36.25 o 
  10   3   3      140.93       82.17     61.91 o 
 -10   4   3       49.89       48.13     44.45 o 
  -9   4   3      285.17      207.38     48.62 o 
  -8   4   3      220.65      169.13     30.10 o 
  -7   4   3       16.44       16.46     17.08 o 
  -6   4   3        3.22       22.68     14.03 o 
  -5   4   3     3230.85     3443.85     72.49 o 
  -4   4   3     5722.84     5693.59     95.94 o 
  -3   4   3     2095.34     2176.81     44.77 o 
  -2   4   3      302.16      249.33     12.37 o 
  -1   4   3      730.28      699.27     14.81 o 
   0   4   3     5810.93     5856.09     82.30 o 
   1   4   3     2279.12     2004.03     42.02 o 
   2   4   3     2441.70     2428.01     52.30 o 
   3   4   3      302.25      273.07     15.34 o 
   4   4   3        7.73       25.28      9.48 o 
   5   4   3     1961.04     2082.05     57.57 o 
   6   4   3        0.54       14.34     12.75 o 
   7   4   3      461.79      501.91     47.47 o 
   8   4   3        4.80      -11.56     19.86 o 
   9   4   3       11.31       50.65     37.86 o 
  10   4   3        7.02       53.12     55.66 o 
 -10   5   3      551.12      627.96     81.60 o 
  -9   5   3        0.49        2.10     26.59 o 
  -8   5   3        9.53       35.51     23.35 o 
  -7   5   3       43.63       51.71     20.46 o 
  -6   5   3      809.29      828.31     39.98 o 
  -5   5   3     1339.26     1336.40     48.04 o 
  -4   5   3      956.92     1017.96     32.06 o 
  -3   5   3       51.95       62.97      8.79 o 
  -2   5   3     4180.47     4269.19     67.50 o 
  -1   5   3        0.31        3.67      4.53 o 
   0   5   3     3623.47     3361.41     53.21 o 
   1   5   3     2322.10     2537.96     38.77 o 
   2   5   3     2605.04     2621.44     62.20 o 
   3   5   3      142.44      110.57     10.38 o 
   4   5   3     3351.62     3029.89     61.24 o 
   5   5   3       69.18       34.51     11.32 o 
   6   5   3      623.15      623.52     38.72 o 
   7   5   3      365.95      317.81     48.72 o 
   8   5   3      251.12      303.90     43.14 o 
   9   5   3      141.45      119.84     42.05 o 
  10   5   3       21.04       24.75     73.31 o 
 -10   6   3        2.22       12.05     50.45 o 
  -9   6   3      143.12      139.36     36.65 o 
  -8   6   3      323.17      337.77     40.84 o 
  -7   6   3       85.43       87.43     21.16 o 
  -6   6   3        7.15       -9.76     14.33 o 
  -5   6   3      438.84      430.55     30.72 o 
  -4   6   3       26.12       47.01      9.21 o 
  -3   6   3        0.22       18.91      7.63 o 
  -2   6   3    16029.39    15924.61    210.30 o 
  -1   6   3     2366.38     2700.39     46.59 o 
   0   6   3     1892.33     1661.34     42.98 o 
   1   6   3       81.32       42.26      6.22 o 
   2   6   3      811.07      878.13     28.67 o 
   3   6   3      861.90      879.36     24.98 o 
   4   6   3        8.12       26.82      9.12 o 
   5   6   3      172.05      192.26     17.91 o 
   6   6   3      475.59      502.29     35.18 o 
   7   6   3     1071.59     1150.43     68.91 o 
   8   6   3        1.20        1.49     21.88 o 
   9   6   3      472.96      455.53     66.10 o 
  10   6   3        0.80       -0.69     78.09 o 
 -10   7   3        2.75      -36.81     49.63 o 
  -9   7   3     1057.82     1048.91     86.11 o 
  -8   7   3       64.80       65.42     23.67 o 
  -7   7   3      506.69      524.63     41.11 o 
  -6   7   3       15.59        8.96     14.11 o 
  -5   7   3     1400.11     1514.49     42.68 o 
  -4   7   3     1926.69     2011.90     46.04 o 
  -3   7   3    18195.22    18784.83    250.36 o 
  -2   7   3      285.33      275.53     13.48 o 
  -1   7   3     1160.04     1118.93     26.70 o 
   0   7   3      281.58      273.55     13.29 o 
   1   7   3       16.62       16.77      5.46 o 
   2   7   3     7615.86     8452.97    133.18 o 
   3   7   3       11.76       31.50      6.88 o 
   4   7   3       92.51       62.38     12.02 o 
   5   7   3      135.04      138.91     16.39 o 
   6   7   3        0.71      -10.09     15.94 o 
   7   7   3       53.65       60.57     30.18 o 
   8   7   3       52.17       34.31     29.14 o 
   9   7   3      108.22       73.85     40.64 o 
  10   7   3      110.86      128.26     52.22 o 
 -10   8   3      143.10      137.99     67.90 o 
  -9   8   3       72.37       53.15     33.52 o 
  -8   8   3      186.63      223.39     32.62 o 
  -7   8   3        6.22       11.92     27.58 o 
  -6   8   3      207.10      255.46     33.89 o 
  -5   8   3      610.41      569.82     35.30 o 
  -4   8   3     3391.21     3510.45     80.71 o 
  -3   8   3      114.95      151.13     15.72 o 
  -2   8   3     9319.07     9376.76    133.92 o 
  -1   8   3       28.42       28.08      6.58 o 
   0   8   3     1417.16     1634.42     35.40 o 
   1   8   3      249.68      296.04     14.95 o 
   2   8   3     2079.84     2072.95     42.18 o 
   3   8   3      264.85      327.33     17.60 o 
   4   8   3      116.87      138.57     13.13 o 
   5   8   3      393.73      470.69     30.78 o 
   6   8   3       97.78      108.35     25.03 o 
   7   8   3      126.44      150.16     32.49 o 
   8   8   3      130.77       63.56     37.47 o 
   9   8   3        0.30       -5.16     31.99 o 
  10   8   3      174.93      165.20    107.19 o 
 -10   9   3       37.64       49.61     47.41 o 
  -9   9   3       24.20       -8.43     33.37 o 
  -8   9   3       48.09       41.58     26.85 o 
  -7   9   3      354.74      370.17     37.64 o 
  -6   9   3     2362.67     2307.78     83.27 o 
  -5   9   3     1350.73     1379.63     80.90 o 
  -4   9   3     1058.66     1034.47     42.35 o 
  -3   9   3      250.12      345.29     23.34 o 
  -2   9   3     1393.12     1525.54     35.18 o 
  -1   9   3      392.00      344.01     16.21 o 
   0   9   3    13157.03    13401.74    182.69 o 
   1   9   3     8226.27     8213.84    164.02 o 
   2   9   3        5.31       12.51      6.78 o 
   3   9   3        0.79        5.74      9.48 o 
   4   9   3      837.98      922.49     36.48 o 
   5   9   3     2221.02     2025.71     78.05 o 
   6   9   3     1021.07      962.34     61.85 o 
   7   9   3        1.53       -5.07     19.81 o 
   8   9   3       48.22       46.37     27.29 o 
   9   9   3       96.40       94.66     36.56 o 
 -10  10   3        4.22       -8.46     46.32 o 
  -9  10   3       19.78       -8.27     36.36 o 
  -8  10   3        0.27       19.62     23.81 o 
  -7  10   3        3.91       -5.25     18.88 o 
  -6  10   3      979.46      908.46     48.68 o 
  -5  10   3     2450.19     2487.18     71.93 o 
  -4  10   3     1167.32     1143.29     47.41 o 
  -3  10   3        1.29       -4.08      8.04 o 
  -2  10   3      497.41      423.97     18.72 o 
  -1  10   3     7121.72     7429.87    112.49 o 
   0  10   3     3207.42     3306.49     85.85 o 
   1  10   3      673.85      713.74     24.71 o 
   2  10   3     3549.60     3434.57    102.98 o 
   3  10   3     1993.96     1908.44     43.60 o 
   4  10   3      168.15      179.95     16.79 o 
   5  10   3      746.94      778.32     52.45 o 
   6  10   3      531.13      514.52     48.65 o 
   7  10   3      176.54      142.98     39.93 o 
   8  10   3        7.09       57.96     29.66 o 
   9  10   3       86.81      119.34     39.49 o 
  -9  11   3      105.18       53.45     41.44 o 
  -8  11   3      343.12      286.66     53.65 o 
  -7  11   3      747.92      725.86     49.02 o 
  -6  11   3      863.09      850.83     48.16 o 
  -5  11   3       37.25       42.79     17.19 o 
  -4  11   3     1048.80     1115.32     53.54 o 
  -3  11   3     1574.26     1583.60     54.34 o 
  -2  11   3        0.87       11.06      7.14 o 
  -1  11   3     3568.01     3705.82     67.78 o 
   0  11   3     3250.45     3419.84     64.54 o 
   1  11   3      669.35      758.04     26.37 o 
   2  11   3       18.58       16.63     12.78 o 
   3  11   3       20.33       21.16     13.45 o 
   4  11   3      462.96      576.27     47.83 o 
   5  11   3       51.70       55.40     24.66 o 
   6  11   3     1424.36     1454.06     74.84 o 
   7  11   3       78.09       31.71     26.12 o 
   8  11   3      239.05      266.28     47.58 o 
   9  11   3       48.00       22.25     35.21 o 
  -9  12   3      121.58       67.67     44.75 o 
  -8  12   3     1944.02     1945.98    118.57 o 
  -7  12   3      133.05      101.61     25.69 o 
  -6  12   3     2148.71     2193.03     73.45 o 
  -5  12   3      767.53      785.20     43.48 o 
  -4  12   3       89.34       54.36     15.08 o 
  -3  12   3      825.02      840.81     37.25 o 
  -2  12   3     8761.79     8588.08    131.42 o 
  -1  12   3       18.71       14.75      7.92 o 
   0  12   3      792.62      775.00     27.69 o 
   1  12   3     3518.21     3679.33     69.61 o 
   2  12   3      313.19      271.34     17.98 o 
   3  12   3      709.31      714.58     27.72 o 
   4  12   3        7.96       11.68     15.71 o 
   5  12   3      263.96      207.02     31.75 o 
   6  12   3      192.53       81.54     25.83 o 
   7  12   3      131.02       81.51     28.54 o 
   8  12   3      230.24      269.02     45.93 o 
   9  12   3       52.01       59.70     39.77 o 
  -9  13   3      184.48      220.25     64.14 o 
  -8  13   3      820.14      814.51     80.41 o 
  -7  13   3      463.76      480.89     51.39 o 
  -6  13   3       88.50       69.56     21.13 o 
  -5  13   3        6.14       11.58     18.25 o 
  -4  13   3       71.87       76.85     28.02 o 
  -3  13   3     4039.27     4014.79     91.04 o 
  -2  13   3     2343.71     2483.68     54.39 o 
  -1  13   3     5507.36     5226.63     91.29 o 
   0  13   3     2652.31     2663.18     57.78 o 
   1  13   3      336.85      274.37     19.55 o 
   2  13   3     1229.69     1301.54     37.69 o 
   3  13   3      915.29      938.78     32.41 o 
   4  13   3      239.50      253.98     31.04 o 
   5  13   3       75.31       35.61     19.72 o 
   6  13   3       88.13       73.73     25.37 o 
   7  13   3       48.38       41.86     26.72 o 
   8  13   3       41.51      135.94     36.39 o 
   9  13   3       39.76       18.40     53.11 o 
  -9  14   3        6.86      -30.01     37.00 o 
  -8  14   3      478.94      493.93     81.21 o 
  -7  14   3       29.28       38.58     31.33 o 
  -6  14   3      947.83      952.50     69.17 o 
  -5  14   3        1.92       -4.54     16.35 o 
  -4  14   3       77.21       60.42     19.69 o 
  -3  14   3      945.64      892.70     40.60 o 
  -2  14   3     7582.18     7298.69    119.51 o 
  -1  14   3     7735.31     7879.44    126.82 o 
   0  14   3     1136.23     1103.00     35.82 o 
   1  14   3     1456.18     1377.19     40.82 o 
   2  14   3      899.07      972.77     34.30 o 
   3  14   3     1892.20     1846.09     47.73 o 
   4  14   3      833.68      838.49     58.44 o 
   5  14   3      610.21      637.55     58.31 o 
   6  14   3      119.45      110.85     30.17 o 
   7  14   3       15.62       -8.22     23.39 o 
   8  14   3       83.58       49.27     27.36 o 
   9  14   3      277.26      287.45     54.76 o 
  -9  15   3       48.83      -40.06     40.06 o 
  -8  15   3     1023.95     1082.05    233.91 o 
  -7  15   3     1106.31     1040.54    119.99 o 
  -6  15   3     1333.12     1286.87     60.88 o 
  -5  15   3      154.57      163.03     24.48 o 
  -4  15   3      298.71      280.19     28.59 o 
  -3  15   3       28.88       31.09     14.47 o 
  -2  15   3      497.33      489.17     25.55 o 
  -1  15   3      152.37      198.28     18.10 o 
   0  15   3       66.02       44.69     12.41 o 
   1  15   3       21.29       27.04     13.19 o 
   2  15   3     1073.36      993.46     35.72 o 
   3  15   3      719.62      598.27     34.86 o 
   4  15   3       21.97       18.81     16.76 o 
   5  15   3      305.99      273.70     37.02 o 
   6  15   3     1759.11     1669.01     84.26 o 
   7  15   3      204.41      186.70     39.53 o 
   8  15   3      100.08       56.83     34.97 o 
   9  15   3      102.14      108.90     42.87 o 
  -9  16   3      179.77       53.85     54.50 o 
  -8  16   3        8.18        1.53     41.04 o 
  -7  16   3       12.22       25.96     29.08 o 
  -6  16   3       87.24      119.13     39.90 o 
  -5  16   3      141.09       92.80     22.29 o 
  -4  16   3     3242.77     3272.48     89.10 o 
  -3  16   3      134.86      151.15     22.35 o 
  -2  16   3      660.05      625.66     29.91 o 
  -1  16   3      160.52      161.38     17.20 o 
   0  16   3      513.40      487.39     31.11 o 
   1  16   3      152.73      182.52     19.21 o 
   2  16   3      101.30      129.20     17.92 o 
   3  16   3      326.60      318.09     33.98 o 
   4  16   3      677.52      665.65     51.24 o 
   5  16   3     1244.10     1270.94     86.94 o 
   6  16   3       53.20       25.35     35.45 o 
   7  16   3        4.13      -18.71     25.56 o 
   8  16   3      195.14      149.32     39.00 o 
  -9  17   3      941.84      882.05    168.46 o 
  -8  17   3       19.48      -39.58     39.58 o 
  -7  17   3      303.41      236.17     52.71 o 
  -6  17   3       13.74       -9.22     24.07 o 
  -5  17   3     1056.49     1103.65     56.65 o 
  -4  17   3      213.49      190.23     27.59 o 
  -3  17   3      163.91      170.51     24.45 o 
  -2  17   3      422.94      431.68     32.86 o 
  -1  17   3       13.23       31.10     11.69 o 
   0  17   3      202.89      203.97     21.39 o 
   1  17   3       14.68       23.06     15.08 o 
   2  17   3      655.40      679.33     33.41 o 
   3  17   3      238.08      275.13     37.48 o 
   4  17   3      118.59      166.78     32.38 o 
   5  17   3      231.09      197.02     34.25 o 
   6  17   3      181.42      178.15     38.12 o 
   7  17   3       21.24      -22.87     22.87 o 
   8  17   3       10.47       26.40     43.02 o 
  -8  18   3      120.00       63.35     46.25 o 
  -7  18   3      152.65      185.73     47.97 o 
  -6  18   3     1052.08     1134.24    114.47 o 
  -5  18   3      308.42      379.55     38.78 o 
  -4  18   3     1355.60     1403.56     60.44 o 
  -3  18   3       35.87       42.17     16.90 o 
  -2  18   3      595.99      640.08     39.05 o 
  -1  18   3     2890.59     2782.42     67.71 o 
   0  18   3     5145.68     5127.77    100.94 o 
   1  18   3      260.69      227.48     23.39 o 
   2  18   3       48.67       29.92     15.37 o 
   3  18   3        5.25      -14.04     14.04 o 
   4  18   3        8.64       45.41     22.05 o 
   5  18   3      181.77      165.95     33.50 o 
   6  18   3      283.44      259.05     40.85 o 
   7  18   3        9.29      -31.98     34.31 o 
   8  18   3        2.07       -9.05     50.46 o 
  -8  19   3       12.31      -37.83     37.83 o 
  -7  19   3      349.23      429.53     63.67 o 
  -6  19   3      195.14      158.44     42.30 o 
  -5  19   3      709.11      698.59     57.44 o 
  -4  19   3      126.53      103.14     25.18 o 
  -3  19   3     1325.61     1237.37     56.22 o 
  -2  19   3      475.27      419.24     34.15 o 
  -1  19   3      616.64      637.60     34.71 o 
   0  19   3       84.92       54.28     19.92 o 
   1  19   3      302.73      344.92     28.17 o 
   2  19   3      601.16      552.80     44.14 o 
   3  19   3     1158.50     1173.36     64.68 o 
   4  19   3      563.12      517.70     50.72 o 
   5  19   3       90.52      110.87     31.41 o 
   6  19   3      138.81      197.27     42.10 o 
   7  19   3       19.58      -14.03     33.11 o 
   8  19   3      332.11      390.89     61.58 o 
  -8  20   3       42.34        2.85     44.09 o 
  -7  20   3      613.20      676.96     81.87 o 
  -6  20   3       22.74       65.52     34.55 o 
  -5  20   3      186.25      157.30     41.91 o 
  -4  20   3       18.64        1.88     19.03 o 
  -3  20   3      618.82      617.56     44.59 o 
  -2  20   3      232.61      224.91     28.77 o 
  -1  20   3      142.30      145.74     20.18 o 
   0  20   3      648.72      631.23     35.98 o 
   1  20   3       51.03       79.56     18.66 o 
   2  20   3      182.45      152.66     32.00 o 
   3  20   3     1378.85     1166.11     67.22 o 
   4  20   3      231.44      189.98     38.63 o 
   5  20   3       43.64       25.81     28.82 o 
   6  20   3       15.09       54.62     30.62 o 
   7  20   3       92.60      127.43     51.91 o 
  -8  21   3      415.35      274.91     85.64 o 
  -7  21   3        0.50      -26.39     76.97 o 
  -6  21   3       18.42       12.79     33.01 o 
  -5  21   3      538.27      542.89     75.54 o 
  -4  21   3      256.59      183.34     43.23 o 
  -3  21   3      932.38      997.53     55.63 o 
  -2  21   3      476.48      495.41     39.72 o 
  -1  21   3        1.78      -10.77     14.57 o 
   0  21   3      112.54      165.91     23.30 o 
   1  21   3      552.45      508.15     35.20 o 
   2  21   3     1618.27     1581.95     93.29 o 
   3  21   3      598.41      647.59     86.57 o 
   4  21   3      567.80      619.15     59.31 o 
   5  21   3       13.46       50.88     32.97 o 
   6  21   3       12.21       40.10     34.10 o 
   7  21   3      458.37      514.33    104.94 o 
  -7  22   3      145.11      147.63     54.94 o 
  -6  22   3      352.46      210.40     49.83 o 
  -5  22   3        5.61      -20.05     31.84 o 
  -4  22   3      641.25      678.27     60.26 o 
  -3  22   3      533.71      534.92     52.86 o 
  -2  22   3      132.88      124.90     24.66 o 
  -1  22   3     1561.62     1532.40     62.73 o 
   0  22   3       25.65       -3.98     14.83 o 
   1  22   3       24.24       27.86     17.66 o 
   2  22   3       39.87       17.93     23.98 o 
   3  22   3      265.49      296.23     41.17 o 
   4  22   3       91.42       45.55     35.51 o 
   5  22   3      498.96      582.02     95.09 o 
   6  22   3      141.35      160.26     67.36 o 
   7  22   3      135.93      -10.26     35.74 o 
  -7  23   3      153.26      230.10     60.61 o 
  -6  23   3       22.09       78.16     44.01 o 
  -5  23   3      708.51      778.27     83.13 o 
  -4  23   3       15.88       23.10     30.76 o 
  -3  23   3      160.61      151.60     35.10 o 
  -2  23   3        3.65       20.24     19.15 o 
  -1  23   3      530.17      533.21     42.84 o 
   0  23   3      473.73      545.52     39.01 o 
   1  23   3     2450.12     2432.68     81.07 o 
   2  23   3       95.62      125.27     37.75 o 
   3  23   3       29.86       31.98     25.08 o 
   4  23   3      233.60      244.93     44.76 o 
   5  23   3       58.84       85.20     36.84 o 
   6  23   3       57.56       57.70     72.06 o 
   7  23   3       12.22      -10.76     41.13 o 
  -7  24   3      138.98      149.45     57.45 o 
  -6  24   3      771.05      656.42     84.70 o 
  -5  24   3        0.96       17.14     41.18 o 
  -4  24   3       95.25       65.10     48.92 o 
  -3  24   3       10.59        2.06     23.69 o 
  -2  24   3      121.16      105.12     25.75 o 
  -1  24   3       45.39       67.18     22.41 o 
   0  24   3      698.81      803.14     51.59 o 
   1  24   3     1727.05     1695.90     78.72 o 
   2  24   3      106.80      129.61     27.86 o 
   3  24   3       75.56       73.17     31.09 o 
   4  24   3       14.04        5.19     35.00 o 
   5  24   3      122.91      161.83     64.71 o 
   6  24   3       38.90       83.56     38.46 o 
  -6  25   3        2.32       22.47     44.45 o 
  -5  25   3      129.62      107.12     47.13 o 
  -4  25   3      143.79      108.68     44.80 o 
  -3  25   3       69.12       47.49     30.19 o 
  -2  25   3       41.84       80.47     30.06 o 
  -1  25   3      185.94      176.10     32.40 o 
   0  25   3      392.18      388.59     47.16 o 
   1  25   3        0.32       32.40     22.52 o 
   2  25   3        4.02       18.84     22.85 o 
   3  25   3       44.39       50.27     32.70 o 
   4  25   3      120.94      112.76     38.68 o 
   5  25   3       25.05      106.33     39.14 o 
   6  25   3       31.54       45.97     72.72 o 
  -6  26   3       17.55      -17.75     39.08 o 
  -5  26   3      223.72      194.90     55.84 o 
  -4  26   3        4.21       61.53     38.00 o 
  -3  26   3      772.01      836.80     84.32 o 
  -2  26   3        4.19        7.26     27.50 o 
  -1  26   3       21.07       33.29     22.34 o 
   0  26   3       70.38       61.12     29.88 o 
   1  26   3     1388.77     1360.22     78.29 o 
   2  26   3      191.80      238.23     43.43 o 
   3  26   3     1124.06     1190.63    105.79 o 
   4  26   3      200.63      216.15     46.24 o 
   5  26   3       29.91       80.40     39.29 o 
  -5  27   3      278.71      243.77     62.87 o 
  -4  27   3       92.23       78.90     44.51 o 
  -3  27   3       59.29      146.31     47.12 o 
  -2  27   3      151.95       48.94     34.38 o 
  -1  27   3       15.44       -3.45     29.42 o 
   0  27   3       54.41       41.21     33.66 o 
   1  27   3        3.82      -27.80     32.89 o 
   2  27   3      197.09      226.54     42.87 o 
   3  27   3        1.60        2.16     30.39 o 
   4  27   3      442.11      487.74     63.91 o 
   5  27   3       24.69       74.30     53.31 o 
  -5  28   3      122.73       82.54     51.29 o 
  -4  28   3     1219.93     1458.71    167.86 o 
  -3  28   3      159.16      190.01     52.31 o 
  -2  28   3      241.05      313.18     51.74 o 
  -1  28   3       83.48      102.20     44.65 o 
   0  28   3      262.84      203.64     61.93 o 
   1  28   3      194.21      227.70     47.44 o 
   2  28   3      137.82      164.23     41.22 o 
   3  28   3        4.72       12.27     32.99 o 
   4  28   3       26.57      -17.69     39.80 o 
  -4  29   3        2.70       26.78     44.25 o 
  -3  29   3       65.16       -8.24     40.72 o 
  -2  29   3       49.31       63.01     55.54 o 
  -1  29   3      106.19      147.69     63.03 o 
   0  29   3       24.54        2.06     34.64 o 
   1  29   3      876.56     1242.10     96.03 o 
   2  29   3      509.20      533.34     74.11 o 
   3  29   3       44.10      -31.94     31.94 o 
   4  29   3      174.04      165.28     56.53 o 
  -3  30   3        2.34       35.61     55.03 o 
  -2  30   3        2.47       30.34     76.88 o 
  -1  30   3        1.10      -29.65     47.67 o 
   0  30   3       10.65      128.60     97.15 o 
   1  30   3      408.73      537.47     95.36 o 
   2  30   3      236.20      221.09     54.24 o 
   3  30   3      487.20      529.13     72.00 o 
  -2  31   3        0.45      -52.02     52.02 o 
  -1  31   3      116.45      156.96     63.70 o 
   0  31   3       93.84      125.18     82.81 o 
   1  31   3      176.51      185.32     65.06 o 
   2  31   3      421.46      413.99     89.84 o 
 -10   0   4       71.08       95.31    113.87 o 
  -8   0   4     1991.16     1943.55    124.18 o 
  -6   0   4     4258.09     4294.05    127.78 o 
  -4   0   4      460.67      416.92     31.44 o 
  -2   0   4      358.02      261.71     17.77 o 
   0   0   4     1500.83     1469.95     58.43 o 
   2   0   4     8098.89     8493.64    172.27 o 
   4   0   4     3108.95     3158.00     92.62 o 
   6   0   4      324.77      341.79     37.39 o 
   8   0   4     2915.71     3237.37    204.73 o 
  10   0   4       88.37       45.97     71.14 o 
 -10   1   4        0.85      -35.70     35.70 o 
  -9   1   4        7.31       36.17     29.61 o 
  -8   1   4      763.58      825.69     58.19 o 
  -7   1   4      410.10      437.08     33.49 o 
  -6   1   4       12.56       13.66     12.38 o 
  -5   1   4     1352.89     1250.89     44.28 o 
  -4   1   4      636.74      729.62     35.89 o 
  -3   1   4     1549.65     1475.55     35.03 o 
  -2   1   4     2201.49     2379.30     42.65 o 
  -1   1   4       10.19        6.04      4.45 o 
   0   1   4       35.92       40.33      6.07 o 
   1   1   4     2110.82     2322.54     40.87 o 
   2   1   4     2495.32     2404.09     45.67 o 
   3   1   4      690.92      698.06     26.44 o 
   4   1   4     3267.75     3253.38     66.76 o 
   5   1   4     1335.22     1419.68     44.19 o 
   6   1   4        2.49        9.22     11.90 o 
   7   1   4      267.53      330.82     33.98 o 
   8   1   4       90.57       44.61     31.22 o 
   9   1   4      210.19      166.03     90.85 o 
  10   1   4       13.76       -8.49     43.76 o 
 -10   2   4      457.88      537.38     91.35 o 
  -9   2   4      595.53      658.05     60.53 o 
  -8   2   4      142.75      111.61     27.78 o 
  -7   2   4       14.12       17.20     16.63 o 
  -6   2   4      844.87      867.16     37.49 o 
  -5   2   4        4.65       19.41     16.16 o 
  -4   2   4      910.63     1041.90     32.54 o 
  -3   2   4      289.41      261.61     15.20 o 
  -2   2   4     1229.14     1271.41     28.12 o 
  -1   2   4     6138.73     6194.42     96.54 o 
   0   2   4       64.07       89.12      9.50 o 
   1   2   4     6165.77     6276.00     90.15 o 
   2   2   4      145.89      155.13     10.74 o 
   3   2   4     3176.26     2993.03     58.09 o 
   4   2   4       37.46       23.48      9.23 o 
   5   2   4     1287.37     1311.81     49.24 o 
   6   2   4       11.24       -4.11     11.81 o 
   7   2   4        1.77      -11.33     15.83 o 
   8   2   4        3.73       21.59     25.86 o 
   9   2   4        1.29       21.06     37.46 o 
  10   2   4       56.93      151.75     66.94 o 
 -10   3   4       23.89       45.03     49.02 o 
  -9   3   4        2.24      -11.58     26.41 o 
  -8   3   4      771.62      857.65     52.55 o 
  -7   3   4      332.54      315.04     33.04 o 
  -6   3   4     1358.62     1265.91     44.62 o 
  -5   3   4      880.86      934.79     34.30 o 
  -4   3   4       74.74       89.08     11.90 o 
  -3   3   4       15.32       15.28      7.44 o 
  -2   3   4       37.29       15.03      5.91 o 
  -1   3   4      157.73      167.71     11.15 o 
   0   3   4     5953.95     6229.23     87.95 o 
   1   3   4      490.18      491.45     13.72 o 
   2   3   4     1087.99     1616.52     31.34 o 
   3   3   4     1520.26     1649.48     60.53 o 
   4   3   4       23.22       61.92     11.42 o 
   5   3   4      163.79      171.41     18.64 o 
   6   3   4      778.50      777.87     43.13 o 
   7   3   4       75.52       25.18     18.00 o 
   8   3   4       90.87       63.07     31.51 o 
   9   3   4      240.86      175.22     60.50 o 
  10   3   4       17.71      -62.87     74.58 o 
 -10   4   4      176.06      164.07     70.73 o 
  -9   4   4      102.77      149.48     33.49 o 
  -8   4   4      408.37      399.00     46.28 o 
  -7   4   4      201.87      262.65     33.80 o 
  -6   4   4     1084.42     1222.34     46.71 o 
  -5   4   4       35.83       44.14     13.10 o 
  -4   4   4     1081.67     1033.24     32.26 o 
  -3   4   4      420.58      529.58     24.95 o 
  -2   4   4     1794.30     2054.44     39.31 o 
  -1   4   4       59.90       96.51      9.42 o 
   0   4   4     3009.61     3224.54     51.84 o 
   1   4   4     8083.47     9232.68    115.90 o 
   2   4   4      306.09      276.27     17.87 o 
   3   4   4     1367.61     1224.03     31.26 o 
   4   4   4      219.73      144.95     18.12 o 
   5   4   4      235.42      201.22     23.88 o 
   6   4   4      669.80      655.54     40.51 o 
   7   4   4       77.53       55.63     22.83 o 
   8   4   4        5.88       26.28     28.12 o 
   9   4   4      303.17      351.97     58.25 o 
  10   4   4      191.61       88.45     63.60 o 
 -10   5   4       13.34      -10.11     50.94 o 
  -9   5   4      392.73      355.25     42.64 o 
  -8   5   4      998.17     1065.68     59.66 o 
  -7   5   4     1199.75     1304.06     65.72 o 
  -6   5   4      664.25      648.08     37.26 o 
  -5   5   4     2115.79     2081.08     58.13 o 
  -4   5   4       15.40        7.23      7.74 o 
  -3   5   4      277.06      265.73     15.92 o 
  -2   5   4     1828.39     2001.81     39.31 o 
  -1   5   4        7.06       33.87      5.58 o 
   0   5   4     1673.69     1826.55     35.16 o 
   1   5   4      109.16      161.13      8.00 o 
   2   5   4      180.21      216.01     31.18 o 
   3   5   4      254.47      228.33     19.01 o 
   4   5   4       30.11       56.05     10.60 o 
   5   5   4      803.65      839.85     33.18 o 
   6   5   4      172.15      213.83     25.65 o 
   7   5   4      371.43      354.43     45.09 o 
   8   5   4       95.36       56.56     29.86 o 
   9   5   4      453.39      419.99     65.70 o 
  10   5   4       40.51       -6.99     49.41 o 
 -10   6   4       32.66       30.73     70.11 o 
  -9   6   4      274.11      313.19     56.25 o 
  -8   6   4      369.64      369.88     42.99 o 
  -7   6   4      417.10      413.25     36.73 o 
  -6   6   4       97.80       98.42     21.61 o 
  -5   6   4       18.99       34.40     11.50 o 
  -4   6   4      193.72      136.91     13.51 o 
  -3   6   4     3296.37     3185.84     59.48 o 
  -2   6   4      637.03      572.79     23.61 o 
  -1   6   4     3506.74     3955.84     63.20 o 
   0   6   4     2088.53     2139.99     40.77 o 
   1   6   4      716.64      705.39     19.94 o 
   2   6   4      649.97      685.92     31.66 o 
   3   6   4      799.66      935.68     34.33 o 
   4   6   4      138.00      135.85     17.42 o 
   5   6   4     1082.62     1126.33     54.34 o 
   6   6   4      297.27      331.83     31.00 o 
   7   6   4     1001.52     1145.04     76.37 o 
   8   6   4      319.10      276.18     44.14 o 
   9   6   4        6.70      -18.36     31.30 o 
  10   6   4      107.46       43.47    108.09 o 
 -10   7   4      501.79      540.33     92.08 o 
  -9   7   4        2.83       32.91     39.62 o 
  -8   7   4       47.63       81.02     23.76 o 
  -7   7   4       98.89      102.37     24.11 o 
  -6   7   4      437.82      454.57     34.86 o 
  -5   7   4     3258.14     3283.10     69.75 o 
  -4   7   4     2034.86     1991.41     46.87 o 
  -3   7   4      299.16      425.48     18.81 o 
  -2   7   4     1103.25     1078.00     27.62 o 
  -1   7   4     1794.18     2103.33     59.55 o 
   0   7   4     1020.09     1327.63     30.66 o 
   1   7   4       52.18       72.67      8.06 o 
   2   7   4     1928.29     1660.70     60.12 o 
   3   7   4      226.90      192.74     21.30 o 
   4   7   4     2103.56     2110.72     62.45 o 
   5   7   4        7.82       -8.05     18.26 o 
   6   7   4       44.44       73.34     26.12 o 
   7   7   4      170.96      150.59     31.89 o 
   8   7   4      157.87       23.77     39.13 o 
   9   7   4        2.29       46.51     37.45 o 
 -10   8   4        2.68      -13.23     42.40 o 
  -9   8   4      261.30      305.89     57.98 o 
  -8   8   4       89.84      105.54     27.35 o 
  -7   8   4       19.95       42.43     19.77 o 
  -6   8   4      523.55      489.56     36.26 o 
  -5   8   4       10.74        8.92     12.56 o 
  -4   8   4       89.93       89.80     12.17 o 
  -3   8   4        7.11       13.05      6.66 o 
  -2   8   4     1186.56     1224.68     30.76 o 
  -1   8   4      461.12      444.71     17.49 o 
   0   8   4     2719.43     3101.63     55.63 o 
   1   8   4     1598.44     1371.64     32.83 o 
   2   8   4      320.90      342.61     24.95 o 
   3   8   4     1846.63     1596.37     46.88 o 
   4   8   4      262.77      281.15     23.45 o 
   5   8   4      485.93      530.72     33.85 o 
   6   8   4       53.24       71.11     23.63 o 
   7   8   4      244.31      193.11     35.02 o 
   8   8   4        2.46       59.34     31.96 o 
   9   8   4        4.79      -28.86     28.86 o 
 -10   9   4      255.11      406.35     71.31 o 
  -9   9   4        2.32      -11.45     34.49 o 
  -8   9   4        2.19       -5.39     24.20 o 
  -7   9   4     1390.60     1435.98     64.72 o 
  -6   9   4      986.39      993.11     49.42 o 
  -5   9   4      655.21      587.19     36.11 o 
  -4   9   4      478.96      516.11     30.99 o 
  -3   9   4     4738.73     4489.28     93.59 o 
  -2   9   4      688.35      865.01     25.91 o 
  -1   9   4     2877.59     2636.11     51.00 o 
   0   9   4     1351.92     1200.70     31.22 o 
   1   9   4       10.11       46.58      8.32 o 
   2   9   4     2462.37     2273.57     56.21 o 
   3   9   4      268.13      283.34     31.56 o 
   4   9   4      330.99      325.83     25.02 o 
   5   9   4      371.40      297.32     32.45 o 
   6   9   4      830.81      776.87     57.67 o 
   7   9   4     1417.49     1532.86     82.53 o 
   8   9   4        4.84        0.54     27.98 o 
   9   9   4      295.85      265.84     58.26 o 
 -10  10   4        4.31      -46.16     46.16 o 
  -9  10   4       84.14       75.24     58.31 o 
  -8  10   4      103.88      106.23     40.02 o 
  -7  10   4       48.30       15.36     20.08 o 
  -6  10   4      328.31      349.85     33.53 o 
  -5  10   4        0.54        4.51     12.58 o 
  -4  10   4      989.46      951.88     40.99 o 
  -3  10   4      726.34      676.64     23.11 o 
  -2  10   4      230.08      221.77     16.35 o 
  -1  10   4       11.51        4.75      5.95 o 
   0  10   4     2603.42     2761.13     69.78 o 
   1  10   4      518.76      521.77     26.37 o 
   2  10   4     3296.69     3372.28     85.97 o 
   3  10   4       18.58       33.43     10.16 o 
   4  10   4     1025.37     1065.97     72.69 o 
   5  10   4      600.49      560.90     54.76 o 
   6  10   4       74.75       56.75     21.65 o 
   7  10   4       12.35       -6.23     20.08 o 
   8  10   4      136.19      177.34     38.74 o 
   9  10   4        3.54        4.20     33.69 o 
  -9  11   4       35.35       -2.90     58.83 o 
  -8  11   4      202.75      173.27     46.04 o 
  -7  11   4      391.20      365.61     37.78 o 
  -6  11   4       21.54        5.20     16.90 o 
  -5  11   4     1274.94     1152.60     49.77 o 
  -4  11   4      165.93      149.48     19.09 o 
  -3  11   4       70.02       60.60     14.43 o 
  -2  11   4      272.84      284.10     19.46 o 
  -1  11   4       13.25       18.61      7.19 o 
   0  11   4        2.94        1.02      6.53 o 
   1  11   4      446.51      484.00     21.95 o 
   2  11   4      147.34      169.13     14.69 o 
   3  11   4       20.23       34.80     13.47 o 
   4  11   4      733.86      671.41     44.29 o 
   5  11   4      122.47      116.32     24.55 o 
   6  11   4     1483.08     1363.04     96.03 o 
   7  11   4      327.63      356.82     48.09 o 
   8  11   4        1.92       34.73     39.78 o 
   9  11   4       43.11       36.37     34.76 o 
  -9  12   4       29.22       24.03     39.29 o 
  -8  12   4      954.84      942.50    110.44 o 
  -7  12   4      448.45      471.97     48.40 o 
  -6  12   4      464.07      515.61     40.24 o 
  -5  12   4      110.95       74.06     19.69 o 
  -4  12   4      653.12      598.90     35.31 o 
  -3  12   4     1460.34     1395.36     47.56 o 
  -2  12   4     1122.02     1151.25     33.73 o 
  -1  12   4     1268.70     1127.09     33.82 o 
   0  12   4     1022.42      929.01     30.90 o 
   1  12   4     1153.55      931.68     30.92 o 
   2  12   4      193.41      225.18     17.36 o 
   3  12   4     1557.78     1639.95     63.47 o 
   4  12   4       63.96       65.86     19.72 o 
   5  12   4      634.53      565.53     48.55 o 
   6  12   4      205.11      219.69     36.23 o 
   7  12   4      121.67       86.56     30.46 o 
   8  12   4      317.09      237.45     43.40 o 
   9  12   4       13.67      -17.34     29.15 o 
  -9  13   4      229.93      236.95     73.59 o 
  -8  13   4        1.80      -10.29     46.12 o 
  -7  13   4       98.02      111.28     46.43 o 
  -6  13   4      211.10      211.73     28.71 o 
  -5  13   4       31.81       26.14     16.07 o 
  -4  13   4      804.29      770.91     51.94 o 
  -3  13   4      451.45      472.64     38.26 o 
  -2  13   4     2613.29     2635.45     57.20 o 
  -1  13   4       14.30       19.11      9.21 o 
   0  13   4      212.77      224.35     17.52 o 
   1  13   4      883.47      935.39     32.97 o 
   2  13   4     1527.75     1453.29     40.81 o 
   3  13   4        0.10        4.01     11.25 o 
   4  13   4      329.34      408.26     39.65 o 
   5  13   4       73.40       63.19     22.72 o 
   6  13   4      251.03      331.52     41.71 o 
   7  13   4        5.37      -21.88     21.88 o 
   8  13   4       37.60       38.18     31.37 o 
   9  13   4       12.43       24.69     36.04 o 
  -9  14   4      129.72      127.37     68.96 o 
  -8  14   4      681.49      746.31     78.83 o 
  -7  14   4        1.27       12.00     29.29 o 
  -6  14   4      834.54      941.31     60.51 o 
  -5  14   4      301.79      359.26     33.37 o 
  -4  14   4      327.43      408.76     42.26 o 
  -3  14   4      995.58      986.56     64.33 o 
  -2  14   4      884.81      825.94     42.17 o 
  -1  14   4      127.76      135.15     22.61 o 
   0  14   4       37.38       31.24     12.31 o 
   1  14   4      878.67      748.90     30.73 o 
   2  14   4      379.26      354.12     24.60 o 
   3  14   4       16.79       38.09     17.33 o 
   4  14   4       24.92        0.85     15.47 o 
   5  14   4      383.49      414.24     43.42 o 
   6  14   4      355.27      379.94     48.04 o 
   7  14   4      124.20      106.34     34.08 o 
   8  14   4      248.45      211.73     45.02 o 
   9  14   4        7.16      -17.48     29.22 o 
  -9  15   4       85.99      124.74     49.44 o 
  -8  15   4       25.09        8.74     42.77 o 
  -7  15   4       32.81      -25.20     38.25 o 
  -6  15   4       24.27       16.14     22.77 o 
  -5  15   4      916.07      942.06     49.99 o 
  -4  15   4       25.26       24.59     14.35 o 
  -3  15   4       40.07       41.99     15.14 o 
  -2  15   4      409.15      435.93     24.52 o 
  -1  15   4      313.58      352.27     26.50 o 
   0  15   4        0.54       20.10     10.01 o 
   1  15   4      541.24      502.05     34.53 o 
   2  15   4      122.22      118.08     16.20 o 
   3  15   4      247.29      244.50     30.81 o 
   4  15   4      199.89      189.60     30.62 o 
   5  15   4        3.19       16.49     21.74 o 
   6  15   4        9.78       28.47     44.36 o 
   7  15   4      329.64      332.49     54.53 o 
   8  15   4        2.17       10.06     27.04 o 
  -9  16   4       65.95       27.73     50.56 o 
  -8  16   4      153.64      106.44     46.24 o 
  -7  16   4       73.53       64.04     38.10 o 
  -6  16   4      242.46      262.86     38.42 o 
  -5  16   4      108.83       77.71     23.73 o 
  -4  16   4     1450.36     1488.94     67.93 o 
  -3  16   4       55.18       38.58     14.81 o 
  -2  16   4     1958.46     2021.65     59.63 o 
  -1  16   4      871.31      860.73     34.57 o 
   0  16   4      533.71      582.81     29.98 o 
   1  16   4        5.30       -8.72      8.72 o 
   2  16   4        0.90       12.94     13.85 o 
   3  16   4      428.60      327.02     36.02 o 
   4  16   4     1237.91     1210.61     65.99 o 
   5  16   4        1.73      -20.01     20.01 o 
   6  16   4      656.92      591.74     57.55 o 
   7  16   4      310.37      309.84     47.41 o 
   8  16   4      218.42      141.95     43.74 o 
  -8  17   4      291.49      171.16     91.40 o 
  -7  17   4      146.41       91.45     65.17 o 
  -6  17   4        7.40       -4.85     31.12 o 
  -5  17   4      293.19      267.69     41.57 o 
  -4  17   4      273.09      243.89     29.03 o 
  -3  17   4     1749.64     1766.19     67.45 o 
  -2  17   4     1444.17     1487.45     53.86 o 
  -1  17   4     1470.13     1437.51     45.35 o 
   0  17   4     1879.31     1842.44     52.85 o 
   1  17   4      432.02      371.42     26.65 o 
   2  17   4     2099.39     2249.27     59.31 o 
   3  17   4       58.92       30.52     18.58 o 
   4  17   4     1887.97     1807.61     82.10 o 
   5  17   4      239.00      240.82     37.38 o 
   6  17   4     1026.35     1088.95     75.78 o 
   7  17   4      104.25      207.70     45.14 o 
   8  17   4        7.53      -27.82     27.82 o 
  -8  18   4      110.79       75.70     57.84 o 
  -7  18   4      236.90      231.55     54.87 o 
  -6  18   4     1115.04     1153.40     90.40 o 
  -5  18   4       66.89       65.12     27.90 o 
  -4  18   4      270.31      271.67     31.09 o 
  -3  18   4     1101.50     1164.62     53.60 o 
  -2  18   4        4.52       33.30     15.11 o 
  -1  18   4      260.35      254.23     25.86 o 
   0  18   4      661.29      708.31     35.24 o 
   1  18   4       14.46       49.77     15.05 o 
   2  18   4        0.17       28.72     13.47 o 
   3  18   4      539.62      599.43     48.37 o 
   4  18   4      573.39      460.56     47.43 o 
   5  18   4      573.69      578.75     68.12 o 
   6  18   4       43.15       64.68     30.04 o 
   7  18   4      158.25      157.50     40.11 o 
   8  18   4      135.04      141.87     42.91 o 
  -8  19   4        0.92       33.25     42.17 o 
  -7  19   4      360.71      502.13     70.11 o 
  -6  19   4      392.55      324.02     56.43 o 
  -5  19   4      527.41      484.17     50.88 o 
  -4  19   4        2.17      -20.69     20.72 o 
  -3  19   4      936.71     1027.31     52.68 o 
  -2  19   4        3.63        4.56     13.15 o 
  -1  19   4      941.52      970.28     40.63 o 
   0  19   4      450.50      491.38     31.37 o 
   1  19   4      743.36      643.76     35.92 o 
   2  19   4     1167.81     1108.98     60.75 o 
   3  19   4      104.20      117.57     26.73 o 
   4  19   4      235.55      226.35     36.69 o 
   5  19   4       59.00      111.63     29.51 o 
   6  19   4       41.53       96.96     33.98 o 
   7  19   4       16.74       58.73     50.93 o 
   8  19   4      104.54      123.05     60.04 o 
  -8  20   4      147.84      111.51     66.01 o 
  -7  20   4       43.61      -15.20     44.46 o 
  -6  20   4      297.32      201.73     54.86 o 
  -5  20   4      143.77      183.66     38.57 o 
  -4  20   4      470.43      459.75     49.34 o 
  -3  20   4      189.84      127.78     26.57 o 
  -2  20   4      369.66      326.69     32.84 o 
  -1  20   4        6.86       29.90     20.03 o 
   0  20   4      183.88      189.75     24.85 o 
   1  20   4      597.43      602.82     36.12 o 
   2  20   4       15.40       19.43     18.70 o 
   3  20   4       63.27       60.95     22.44 o 
   4  20   4      119.62       88.92     27.87 o 
   5  20   4      149.82      216.28     44.20 o 
   6  20   4       74.94       35.65     30.31 o 
   7  20   4       20.70      -11.73     33.72 o 
  -7  21   4      212.98      323.99     65.25 o 
  -6  21   4      197.65      188.10     48.36 o 
  -5  21   4      931.10      802.52     81.09 o 
  -4  21   4      480.13      544.85     53.45 o 
  -3  21   4      101.41       90.03     28.45 o 
  -2  21   4       19.50       24.02     16.67 o 
  -1  21   4       96.59       82.71     21.48 o 
   0  21   4      140.52      146.92     21.76 o 
   1  21   4      143.46      174.49     24.03 o 
   2  21   4      395.94      370.03     42.28 o 
   3  21   4      254.00      253.22     36.92 o 
   4  21   4      311.04      355.26     47.80 o 
   5  21   4      422.36      438.87     53.91 o 
   6  21   4      214.45      196.16     44.79 o 
   7  21   4       77.88       68.43     40.26 o 
  -7  22   4       61.47      -15.90     38.33 o 
  -6  22   4       19.25      102.48     44.97 o 
  -5  22   4      118.95       52.57     55.73 o 
  -4  22   4      113.99       73.11     33.05 o 
  -3  22   4      196.75      163.03     34.12 o 
  -2  22   4       47.96       33.57     18.63 o 
  -1  22   4      654.70      680.28     45.78 o 
   0  22   4      840.08      821.76     43.42 o 
   1  22   4      586.19      586.29     43.36 o 
   2  22   4       65.81       44.08     29.01 o 
   3  22   4      213.13      206.71     37.16 o 
   4  22   4      160.31      143.90     34.17 o 
   5  22   4      153.93       52.55     30.94 o 
   6  22   4       31.09       11.82     52.77 o 
   7  22   4       55.85      -28.02     46.18 o 
  -7  23   4      262.84      295.47     68.71 o 
  -6  23   4        2.71       67.42     46.99 o 
  -5  23   4      556.03      444.83     85.06 o 
  -4  23   4      103.93       53.26     29.57 o 
  -3  23   4       26.36       63.16     27.35 o 
  -2  23   4      178.73      147.61     53.25 o 
  -1  23   4      160.69      163.68     28.06 o 
   0  23   4      491.53      574.40     38.70 o 
   1  23   4       64.99       81.46     25.52 o 
   2  23   4       10.74        6.63     19.84 o 
   3  23   4      109.79      136.25     33.07 o 
   4  23   4      453.75      452.34     54.48 o 
   5  23   4        1.16       24.66     31.08 o 
   6  23   4       11.61       13.08     48.85 o 
  -6  24   4      402.15      432.85     83.89 o 
  -5  24   4      136.57      179.82     53.71 o 
  -4  24   4       83.55       60.54     33.51 o 
  -3  24   4        7.75      -10.85     24.10 o 
  -2  24   4        9.34       -5.31     24.39 o 
  -1  24   4      509.26      565.59     50.64 o 
   0  24   4     1047.39     1144.07     58.94 o 
   1  24   4      593.18      622.15     53.16 o 
   2  24   4       71.70       61.29     27.55 o 
   3  24   4      910.12      917.92     81.12 o 
   4  24   4      266.42      342.92     52.51 o 
   5  24   4      127.33      219.62     44.64 o 
   6  24   4        0.68       16.80     50.59 o 
  -6  25   4        4.40      -35.62     37.78 o 
  -5  25   4       16.58       51.92     39.57 o 
  -4  25   4        0.07        1.22     30.34 o 
  -3  25   4       25.95       21.54     29.61 o 
  -2  25   4        0.20       -3.67     26.74 o 
  -1  25   4      508.03      583.98     56.68 o 
   0  25   4        1.47      -20.32     20.32 o 
   1  25   4      169.59      184.92     40.77 o 
   2  25   4       22.21       -2.48     23.04 o 
   3  25   4       11.02       21.04     29.65 o 
   4  25   4        0.65      -18.14     33.63 o 
   5  25   4      191.14      227.09     49.07 o 
   6  25   4        1.81      -17.46     55.21 o 
  -6  26   4      265.29      244.25     71.01 o 
  -5  26   4       62.63       58.14     45.85 o 
  -4  26   4       86.27      105.06     52.05 o 
  -3  26   4      222.60      250.69     59.43 o 
  -2  26   4       26.85      -34.15     37.79 o 
  -1  26   4      183.06      182.78     39.21 o 
   0  26   4       22.56       24.45     34.83 o 
   1  26   4      268.73      294.38     45.36 o 
   2  26   4      141.87      107.91     69.10 o 
   3  26   4        0.71       55.12     32.90 o 
   4  26   4       15.27       12.84     35.40 o 
   5  26   4      258.54      289.99     90.23 o 
  -5  27   4       88.78       61.68     46.92 o 
  -4  27   4       14.13       34.62     43.57 o 
  -3  27   4      119.62      115.17     36.79 o 
  -2  27   4        3.05        2.79     27.88 o 
  -1  27   4      336.95      280.30     58.43 o 
   0  27   4      301.85      304.32     65.02 o 
   1  27   4       24.06       29.47     32.94 o 
   2  27   4      577.66      599.49     81.12 o 
   3  27   4       12.34      -14.29     27.74 o 
   4  27   4      121.48       51.28     38.23 o 
   5  27   4        1.66      -20.40     53.47 o 
  -5  28   4       86.60      140.64     76.16 o 
  -4  28   4        7.92        2.53     42.44 o 
  -3  28   4       69.45       52.67     43.19 o 
  -2  28   4       12.50      -30.59     30.59 o 
  -1  28   4       54.03       64.55     70.09 o 
   0  28   4       27.55      -16.93     68.32 o 
   1  28   4      562.40      694.68     99.11 o 
   2  28   4       64.73       35.60     27.18 o 
   3  28   4      391.82      480.38     70.55 o 
   4  28   4       21.45       13.74     40.89 o 
  -4  29   4       32.07      -12.09     72.54 o 
  -3  29   4      235.45      234.68     61.55 o 
  -2  29   4        6.09      -17.64     39.39 o 
  -1  29   4       50.75        4.69     40.13 o 
   0  29   4      534.47      529.92    136.77 o 
   1  29   4       36.75       89.01     58.30 o 
   2  29   4      113.51      130.92     57.42 o 
   3  29   4      180.45      172.26     54.70 o 
  -3  30   4       84.21       63.83     64.79 o 
  -2  30   4        4.00       44.49     61.09 o 
  -1  30   4      109.19       77.71     62.52 o 
   0  30   4       18.98      -19.12     53.02 o 
   1  30   4        0.95       31.11     54.86 o 
   2  30   4        2.58       68.12     54.68 o 
   3  30   4        7.17      -16.71     77.97 o 
  -2  31   4      105.89       19.78     64.42 o 
  -1  31   4       53.25       84.95     43.52 o 
   0  31   4        3.03      -30.65     50.64 o 
   1  31   4       41.66        4.40     50.84 o 
  -9   0   5      128.68      103.80     72.65 o 
  -7   0   5     1823.45     1744.47     81.98 o 
  -5   0   5      303.85      291.63     30.52 o 
  -3   0   5       54.78       26.47     12.82 o 
  -1   0   5     4583.95     4372.09    247.10 o 
   1   0   5    17693.92    17456.35    321.19 o 
   3   0   5     3125.18     2902.24     82.82 o 
   5   0   5     1725.40     1785.76     71.93 o 
   7   0   5       44.87       40.91     33.35 o 
   9   0   5        4.64      -32.48     32.48 o 
 -10   1   5       38.31       46.48     42.47 o 
  -9   1   5        7.03        9.97     26.66 o 
  -8   1   5        0.95       -8.74     20.13 o 
  -7   1   5      471.74      488.19     34.60 o 
  -6   1   5     1260.05     1268.03     44.83 o 
  -5   1   5      325.23      331.61     25.34 o 
  -4   1   5     1131.23     1162.38     34.68 o 
  -3   1   5      269.17      347.11     17.15 o 
  -2   1   5    15831.37    15735.59    206.89 o 
  -1   1   5     1338.04     1354.13     27.85 o 
   0   1   5     1438.87     1345.69     28.32 o 
   1   1   5      503.77      573.53     18.07 o 
   2   1   5      531.24      421.34     17.90 o 
   3   1   5       38.89       43.63      9.64 o 
   4   1   5     3184.95     3162.40     66.52 o 
   5   1   5       37.63       35.20     18.27 o 
   6   1   5       45.33       25.34     13.36 o 
   7   1   5      604.95      509.49     47.04 o 
   8   1   5      164.01       95.45     77.13 o 
   9   1   5      608.23      773.72    107.53 o 
  10   1   5       12.83       -4.73     71.53 o 
 -10   2   5       14.57       16.07     50.91 o 
  -9   2   5        4.06       20.19     37.42 o 
  -8   2   5     1255.29     1314.92     61.91 o 
  -7   2   5        0.98       21.29     15.74 o 
  -6   2   5       66.65       90.62     16.74 o 
  -5   2   5      179.28      172.11     18.34 o 
  -4   2   5      601.92      483.79     23.48 o 
  -3   2   5      479.80      506.93     20.24 o 
  -2   2   5       28.22       97.63      8.58 o 
  -1   2   5     1365.61     1396.55     25.00 o 
   0   2   5      124.06      140.55      9.46 o 
   1   2   5     5130.90     5169.69     78.82 o 
   2   2   5      536.05      499.79     18.84 o 
   3   2   5       21.63       12.98      7.27 o 
   4   2   5       48.34       35.30     11.54 o 
   5   2   5      721.07      753.97     33.15 o 
   6   2   5      540.77      584.69     38.59 o 
   7   2   5       50.40       36.00     18.00 o 
   8   2   5      306.15      263.36     49.54 o 
   9   2   5      239.82      249.82    104.01 o 
  10   2   5       56.68      144.63     96.48 o 
 -10   3   5      294.58      280.15     69.86 o 
  -9   3   5     1034.03     1130.56     73.65 o 
  -8   3   5      259.66      291.94     39.21 o 
  -7   3   5      967.89      925.52     49.72 o 
  -6   3   5       18.91        9.58     13.90 o 
  -5   3   5     1054.56     1060.14     36.65 o 
  -4   3   5      950.71     1029.81     36.10 o 
  -3   3   5     1273.99     1105.26     32.18 o 
  -2   3   5     2921.48     3219.45     54.69 o 
  -1   3   5     7616.45     7495.49    117.09 o 
   0   3   5      401.29      389.39     14.77 o 
   1   3   5      353.99      338.00     14.47 o 
   2   3   5     1711.73     1764.61     37.50 o 
   3   3   5     2292.63     2370.08     49.63 o 
   4   3   5       48.44       61.71     13.95 o 
   5   3   5     1248.29     1256.27     45.41 o 
   6   3   5        6.96        3.11     16.28 o 
   7   3   5     1328.78     1366.74     61.86 o 
   8   3   5        3.22       -8.23     28.80 o 
   9   3   5      770.98      842.57    108.58 o 
  10   3   5      377.21      532.75    102.72 o 
 -10   4   5        0.62       24.01     61.55 o 
  -9   4   5       23.56       -5.30     28.65 o 
  -8   4   5      443.94      395.78     44.86 o 
  -7   4   5       57.81       73.00     24.31 o 
  -6   4   5       11.95       17.11     12.14 o 
  -5   4   5      801.83      908.47     34.49 o 
  -4   4   5     2108.57     1942.65     50.97 o 
  -3   4   5     2221.86     2059.35     45.05 o 
  -2   4   5     3820.09     3895.11     57.24 o 
  -1   4   5     8075.63     7725.16    121.43 o 
   0   4   5      483.94      497.38     16.70 o 
   1   4   5    13045.46    12807.03    191.97 o 
   2   4   5     1941.28     1927.35     48.88 o 
   3   4   5      410.41      404.15     17.62 o 
   4   4   5     1012.88     1093.31     44.32 o 
   5   4   5      637.85      596.23     29.41 o 
   6   4   5      928.08      972.23     52.80 o 
   7   4   5      138.73      117.82     28.44 o 
   8   4   5      649.93      666.29     71.67 o 
   9   4   5      296.47      215.66     66.00 o 
 -10   5   5       36.91       15.99     50.06 o 
  -9   5   5        5.64        7.54     32.04 o 
  -8   5   5       27.81        0.74     20.02 o 
  -7   5   5       20.30       19.08     16.93 o 
  -6   5   5       20.24        5.77     12.15 o 
  -5   5   5        0.04       14.07     12.41 o 
  -4   5   5      374.29      394.07     21.55 o 
  -3   5   5     3910.26     4004.16     70.22 o 
  -2   5   5       18.24       75.66     10.13 o 
  -1   5   5      711.12      783.53     38.95 o 
   0   5   5     6199.96     5570.80     83.84 o 
   1   5   5     1333.10     1341.30     30.15 o 
   2   5   5     7788.86     7669.57    130.60 o 
   3   5   5     1194.48     1186.88     40.03 o 
   4   5   5     4705.31     4697.81    105.09 o 
   5   5   5     1544.65     1388.37     51.79 o 
   6   5   5      690.89      694.09     42.24 o 
   7   5   5      542.62      531.38     50.18 o 
   8   5   5      264.96      192.81     45.92 o 
   9   5   5      128.93      131.30     45.81 o 
 -10   6   5       32.27        3.74     53.42 o 
  -9   6   5        5.74       38.68     31.63 o 
  -8   6   5      100.61       65.55     34.09 o 
  -7   6   5        3.79       11.17     17.19 o 
  -6   6   5       13.62        6.48     13.17 o 
  -5   6   5      964.24      944.73     35.29 o 
  -4   6   5       39.72       20.11      8.90 o 
  -3   6   5     1175.15     1024.71     29.40 o 
  -2   6   5     1153.70     1053.89     22.42 o 
  -1   6   5     5028.01     4594.69     72.46 o 
   0   6   5     8163.68     8316.84    118.57 o 
   1   6   5      960.55      800.10     22.53 o 
   2   6   5       49.10       37.86      9.89 o 
   3   6   5     2236.17     2310.78     66.02 o 
   4   6   5       63.17       58.97     13.97 o 
   5   6   5       20.26       37.38     14.60 o 
   6   6   5      317.51      291.24     30.09 o 
   7   6   5      235.02      242.92     38.79 o 
   8   6   5      838.20     1019.97     85.33 o 
   9   6   5      200.60      111.35     43.70 o 
 -10   7   5       71.45      110.60     63.81 o 
  -9   7   5       60.02      145.90     35.93 o 
  -8   7   5      316.25      321.59     43.84 o 
  -7   7   5     1425.59     1493.18     61.81 o 
  -6   7   5      104.26       70.63     17.94 o 
  -5   7   5      358.61      330.58     22.73 o 
  -4   7   5      112.49      105.75     13.22 o 
  -3   7   5     1512.82     1354.25     34.85 o 
  -2   7   5     2132.87     2245.16     44.62 o 
  -1   7   5        4.72        2.88      5.78 o 
   0   7   5       32.47       26.03      6.74 o 
   1   7   5     1136.11     1187.22     29.68 o 
   2   7   5      348.61      273.09     20.20 o 
   3   7   5      888.95      799.38     51.30 o 
   4   7   5      618.00      666.39     51.46 o 
   5   7   5     1199.09     1105.03     47.35 o 
   6   7   5      113.22       72.39     21.98 o 
   7   7   5      541.71      590.58     54.44 o 
   8   7   5        1.61        9.60     26.79 o 
   9   7   5      231.67      281.09     59.14 o 
 -10   8   5      557.79      501.22     73.25 o 
  -9   8   5        5.63       46.40     36.42 o 
  -8   8   5      109.39      161.29     36.56 o 
  -7   8   5      847.25      820.12     49.87 o 
  -6   8   5     2688.36     2682.41     91.93 o 
  -5   8   5      115.20       76.12     30.60 o 
  -4   8   5      814.77      804.23     29.34 o 
  -3   8   5     1578.00     1515.48     37.92 o 
  -2   8   5     1070.52     1061.27     36.37 o 
  -1   8   5      145.36      130.71     10.57 o 
   0   8   5     4417.81     4454.71     73.90 o 
   1   8   5      234.44      251.84     14.82 o 
   2   8   5       54.10       52.05     11.31 o 
   3   8   5      631.97      669.80     32.10 o 
   4   8   5     1285.92     1326.92     52.22 o 
   5   8   5      338.03      315.87     30.32 o 
   6   8   5      879.30      920.35     61.15 o 
   7   8   5       37.38       51.76     22.70 o 
   8   8   5      733.37      828.66     67.69 o 
   9   8   5       58.78       87.48     56.23 o 
 -10   9   5      373.43      388.42     71.91 o 
  -9   9   5       33.91       44.12     39.88 o 
  -8   9   5       15.03       19.68     26.85 o 
  -7   9   5       24.68       42.50     20.59 o 
  -6   9   5       44.69       23.39     16.42 o 
  -5   9   5       52.25       48.11     14.97 o 
  -4   9   5     1173.16     1208.17     37.59 o 
  -3   9   5      359.00      364.17     18.94 o 
  -2   9   5      178.59      128.59     11.71 o 
  -1   9   5      114.85      106.90     10.61 o 
   0   9   5     1377.79     1249.46     32.58 o 
   1   9   5       13.67        9.92      9.11 o 
   2   9   5      357.33      341.13     22.94 o 
   3   9   5       23.81       10.47     11.10 o 
   4   9   5       53.17       62.87     19.85 o 
   5   9   5      120.33      116.73     27.76 o 
   6   9   5     2181.80     2043.86     85.70 o 
   7   9   5      162.33      162.57     34.73 o 
   8   9   5        5.84       23.03     26.58 o 
   9   9   5      184.64      101.94    101.96 o 
 -10  10   5       36.00      -44.16     44.16 o 
  -9  10   5      129.09      188.58     46.95 o 
  -8  10   5       43.57       24.74     27.09 o 
  -7  10   5       11.71       17.67     20.69 o 
  -6  10   5       14.12        6.27     15.51 o 
  -5  10   5       21.41       50.51     15.25 o 
  -4  10   5       39.73       52.96     14.52 o 
  -3  10   5       98.66       75.73     10.72 o 
  -2  10   5     2042.47     2093.14     46.32 o 
  -1  10   5      394.75      311.56     18.66 o 
   0  10   5      699.49      802.19     35.96 o 
   1  10   5     1207.87     1094.30     31.42 o 
   2  10   5      164.82      174.29     18.84 o 
   3  10   5     3620.96     3709.74     93.11 o 
   4  10   5      643.84      615.36     68.01 o 
   5  10   5     1842.25     1796.16    106.29 o 
   6  10   5       58.39       55.98     25.89 o 
   7  10   5      423.44      454.72     51.74 o 
   8  10   5       22.72       25.60     27.66 o 
   9  10   5       55.63       84.84     44.00 o 
  -9  11   5      132.81      116.53     42.89 o 
  -8  11   5        1.44       43.19     26.77 o 
  -7  11   5       92.49       78.80     27.51 o 
  -6  11   5       63.51       79.44     21.36 o 
  -5  11   5      160.07      130.76     22.45 o 
  -4  11   5     2098.95     2150.30     62.46 o 
  -3  11   5      552.26      519.28     23.22 o 
  -2  11   5      868.35      848.70     28.37 o 
  -1  11   5        1.22        0.88      6.92 o 
   0  11   5     7978.66     7511.68    117.46 o 
   1  11   5       61.62       47.49      9.89 o 
   2  11   5     8083.50     7979.25    123.58 o 
   3  11   5       12.01       -9.17      9.17 o 
   4  11   5      245.88      294.87     34.53 o 
   5  11   5      414.06      369.64     41.01 o 
   6  11   5     1121.60     1071.92     68.42 o 
   7  11   5      104.96      106.93     31.64 o 
   8  11   5      682.91      781.83     69.89 o 
   9  11   5        1.91       13.31     41.02 o 
  -9  12   5        0.31       56.90     41.36 o 
  -8  12   5      425.37      496.05     69.00 o 
  -7  12   5       79.65       36.02     22.81 o 
  -6  12   5      975.16     1080.27     62.32 o 
  -5  12   5      419.84      324.81     33.91 o 
  -4  12   5      613.06      644.31     63.94 o 
  -3  12   5      220.15      260.32     17.27 o 
  -2  12   5     2914.92     2890.45     59.99 o 
  -1  12   5     2075.09     2018.61     47.55 o 
   0  12   5      931.81      902.53     30.85 o 
   1  12   5      250.71      221.02     17.51 o 
   2  12   5      310.90      278.61     21.51 o 
   3  12   5     1191.04     1252.10     45.98 o 
   4  12   5      624.77      631.42     37.11 o 
   5  12   5       16.06       89.92     24.17 o 
   6  12   5      381.91      342.09     56.47 o 
   7  12   5      140.27      163.28     37.38 o 
   8  12   5      634.41      806.25     72.96 o 
   9  12   5       35.19       47.85     64.62 o 
  -9  13   5      150.31      174.26     45.98 o 
  -8  13   5      387.78      356.85     63.66 o 
  -7  13   5      513.65      532.01     62.47 o 
  -6  13   5      268.99      217.57     34.43 o 
  -5  13   5      443.50      445.74     37.93 o 
  -4  13   5      297.84      251.39     25.89 o 
  -3  13   5     2391.88     2260.41     52.33 o 
  -2  13   5      291.39      346.55     21.13 o 
  -1  13   5     1305.73     1250.77     37.41 o 
   0  13   5      637.86      643.30     28.80 o 
   1  13   5     1159.71     1148.80     36.01 o 
   2  13   5      536.01      532.35     25.80 o 
   3  13   5      285.92      246.78     23.81 o 
   4  13   5      974.72      857.07     54.68 o 
   5  13   5      838.00      857.89     60.05 o 
   6  13   5      106.79       75.27     27.43 o 
   7  13   5     1884.96     1870.65     93.64 o 
   8  13   5       45.63       28.71     42.08 o 
   9  13   5      712.89      930.94     95.63 o 
  -9  14   5       14.64      -23.38     43.41 o 
  -8  14   5        9.91        9.02     36.71 o 
  -7  14   5      559.90      611.99     56.60 o 
  -6  14   5      425.86      454.72     46.99 o 
  -5  14   5       43.93       32.50     25.62 o 
  -4  14   5       81.56       61.25     18.93 o 
  -3  14   5       10.79       19.01     12.73 o 
  -2  14   5        7.23       18.36      9.74 o 
  -1  14   5      662.95      587.50     27.24 o 
   0  14   5      521.52      570.53     27.87 o 
   1  14   5     1518.04     1579.71     50.90 o 
   2  14   5      333.31      373.24     24.97 o 
   3  14   5     1166.41     1111.68     45.88 o 
   4  14   5      142.67      184.54     30.23 o 
   5  14   5      156.05      132.60     29.39 o 
   6  14   5      784.83      800.20     63.74 o 
   7  14   5        1.14       20.54     23.78 o 
   8  14   5       76.77       63.41     50.82 o 
  -9  15   5       41.16      -12.77     39.72 o 
  -8  15   5        6.73      -10.13     36.92 o 
  -7  15   5       51.89        1.54     28.50 o 
  -6  15   5      148.63      134.93     31.82 o 
  -5  15   5      136.00      134.64     29.06 o 
  -4  15   5       53.85       78.95     19.05 o 
  -3  15   5      382.15      436.40     36.61 o 
  -2  15   5      949.13      875.75     34.00 o 
  -1  15   5     1083.91     1160.19     38.42 o 
   0  15   5     3549.15     3317.65     71.05 o 
   1  15   5      228.26      182.50     20.08 o 
   2  15   5     1638.46     1668.43     57.40 o 
   3  15   5       29.52       45.31     16.18 o 
   4  15   5      622.77      601.93     49.02 o 
   5  15   5      825.87      798.68     61.27 o 
   6  15   5      408.98      416.58     49.33 o 
   7  15   5       83.49       38.32     28.48 o 
   8  15   5        6.70      -16.78     30.27 o 
  -9  16   5        6.38      180.20    100.53 o 
  -8  16   5       52.95       12.21     38.88 o 
  -7  16   5        0.77      -11.52     33.56 o 
  -6  16   5       54.35       17.79     22.09 o 
  -5  16   5      759.89      688.03     53.69 o 
  -4  16   5      583.36      491.49     48.15 o 
  -3  16   5     1849.94     1986.61     64.60 o 
  -2  16   5       99.24       93.77     15.16 o 
  -1  16   5      624.26      614.14     30.34 o 
   0  16   5       33.22       40.70     14.62 o 
   1  16   5     1509.48     1569.45     47.62 o 
   2  16   5       91.47       76.68     27.40 o 
   3  16   5      554.86      531.67     43.60 o 
   4  16   5      229.52      238.19     37.13 o 
   5  16   5      820.59      759.68     66.18 o 
   6  16   5      109.03       94.50     35.80 o 
   7  16   5       80.99       48.16     47.58 o 
   8  16   5      199.55      150.15     43.93 o 
  -8  17   5       76.90       -7.81     54.22 o 
  -7  17   5        4.97      -18.12     25.38 o 
  -6  17   5      154.22       73.39     30.28 o 
  -5  17   5     1746.55     1900.30     83.43 o 
  -4  17   5     1622.62     1667.26     73.43 o 
  -3  17   5       72.93       35.49     16.93 o 
  -2  17   5       61.79       87.19     20.15 o 
  -1  17   5      370.58      410.89     26.94 o 
   0  17   5       46.92       40.96     12.80 o 
   1  17   5       57.50       52.39     15.19 o 
   2  17   5       46.54       40.64     16.44 o 
   3  17   5      364.81      345.03     40.90 o 
   4  17   5      211.55      216.02     33.59 o 
   5  17   5        7.52      -16.45     21.69 o 
   6  17   5        0.59       19.46     24.84 o 
   7  17   5      264.59      177.97     71.69 o 
   8  17   5       88.45       65.37     39.70 o 
  -8  18   5      159.05       97.18     63.85 o 
  -7  18   5       51.02        8.98     37.03 o 
  -6  18   5       79.07       71.92     31.88 o 
  -5  18   5       50.45        1.15     31.10 o 
  -4  18   5      792.72      763.79     56.93 o 
  -3  18   5      323.32      294.43     37.46 o 
  -2  18   5     2773.49     2622.48     78.50 o 
  -1  18   5       43.87       65.24     14.52 o 
   0  18   5      387.78      345.27     26.72 o 
   1  18   5        7.67        4.48     14.57 o 
   2  18   5       69.32       37.13     15.20 o 
   3  18   5      117.03      100.18     25.16 o 
   4  18   5      569.79      486.90     49.41 o 
   5  18   5       83.95       33.52     27.33 o 
   6  18   5      336.69      398.33     53.75 o 
   7  18   5      100.80       77.89     38.20 o 
   8  18   5      506.50      570.44     70.64 o 
  -8  19   5        0.23       21.60     78.86 o 
  -7  19   5       14.58      -22.96     58.28 o 
  -6  19   5      328.65      233.96     50.35 o 
  -5  19   5     1113.46     1180.17     73.51 o 
  -4  19   5      335.09      293.35     40.96 o 
  -3  19   5       17.64      -16.44     19.71 o 
  -2  19   5      296.28      386.49     33.91 o 
  -1  19   5       81.63       58.20     15.94 o 
   0  19   5        3.61       20.37     12.84 o 
   1  19   5        0.02      -12.86     12.86 o 
   2  19   5      228.72      303.53     37.05 o 
   3  19   5      652.35      641.18     62.91 o 
   4  19   5      155.46      155.58     34.08 o 
   5  19   5      391.15      383.58     48.90 o 
   6  19   5       28.61       24.08     35.77 o 
   7  19   5       57.03       75.36     37.27 o 
  -8  20   5       13.51      -39.76     39.76 o 
  -7  20   5       12.35      -13.03     57.59 o 
  -6  20   5      192.11      110.27     43.38 o 
  -5  20   5       31.85       -2.75     29.11 o 
  -4  20   5        9.88       -5.42     21.48 o 
  -3  20   5      403.38      426.64     44.83 o 
  -2  20   5        6.35        2.24     14.43 o 
  -1  20   5      455.37      525.64     41.29 o 
   0  20   5        4.66       10.95     14.82 o 
   1  20   5      961.35     1057.33     45.90 o 
   2  20   5       64.60       19.16     36.42 o 
   3  20   5     1208.60     1136.37     67.32 o 
   4  20   5       55.92        1.13     18.64 o 
   5  20   5     1446.83     1538.48     86.78 o 
   6  20   5      103.50      101.93     36.33 o 
   7  20   5      346.95      321.71     51.15 o 
  -7  21   5       16.40       43.39     43.14 o 
  -6  21   5       21.19      -28.28     43.99 o 
  -5  21   5      290.14      249.08     44.15 o 
  -4  21   5        1.02        5.75     23.91 o 
  -3  21   5      402.99      367.67     45.44 o 
  -2  21   5     1312.00     1297.01     68.80 o 
  -1  21   5      758.77      787.85     46.69 o 
   0  21   5     1677.81     1699.27     56.47 o 
   1  21   5      324.05      261.75     31.72 o 
   2  21   5     2109.73     2006.90     83.04 o 
   3  21   5       49.09       18.33     24.25 o 
   4  21   5      824.31      885.96     69.97 o 
   5  21   5        1.80        1.41     40.15 o 
   6  21   5      115.34       56.07     67.45 o 
   7  21   5        9.43       26.75     43.54 o 
  -7  22   5        0.25       41.40     44.06 o 
  -6  22   5      383.44      283.78     61.37 o 
  -5  22   5        0.18      -23.75     26.22 o 
  -4  22   5     1446.24     1501.21     82.41 o 
  -3  22   5      652.53      685.76     58.62 o 
  -2  22   5      450.00      475.13     48.70 o 
  -1  22   5       10.94        7.97     15.06 o 
   0  22   5      500.02      481.01     35.17 o 
   1  22   5      857.37      826.90     56.65 o 
   2  22   5       39.48       32.46     28.32 o 
   3  22   5       38.16       56.64     23.80 o 
   4  22   5       13.15       37.95     28.14 o 
   5  22   5      283.77      383.45     51.23 o 
   6  22   5      517.84      580.16     78.82 o 
   7  22   5       66.06       21.68     41.35 o 
  -7  23   5      358.27      510.55     95.27 o 
  -6  23   5        4.21       37.56     46.06 o 
  -5  23   5      266.72      240.72     69.77 o 
  -4  23   5       34.85       15.52     28.13 o 
  -3  23   5      504.91      480.20     52.49 o 
  -2  23   5        0.92       -6.07     21.01 o 
  -1  23   5       40.48       39.28     25.94 o 
   0  23   5      235.68      268.70     29.93 o 
   1  23   5      100.28       89.76     27.07 o 
   2  23   5       74.32       77.30     31.33 o 
   3  23   5       48.40       43.25     27.15 o 
   4  23   5       50.99       36.28     34.92 o 
   5  23   5       79.76       23.53     32.68 o 
   6  23   5        1.47       -8.70     59.11 o 
  -6  24   5        6.89       23.26     46.02 o 
  -5  24   5        8.40      -27.39     27.39 o 
  -4  24   5      120.61      102.82     33.36 o 
  -3  24   5      335.81      336.05     47.92 o 
  -2  24   5       17.50       19.72     25.76 o 
  -1  24   5      586.27      525.76     51.96 o 
   0  24   5       10.27      -13.37     18.03 o 
   1  24   5      163.55      244.89     38.05 o 
   2  24   5      173.18      157.97     34.98 o 
   3  24   5      305.79      273.27     96.42 o 
   4  24   5       10.35        0.81     35.16 o 
   5  24   5       73.76       97.09     40.35 o 
   6  24   5        4.74      -26.70     37.45 o 
  -6  25   5       96.26      169.62     58.70 o 
  -5  25   5       23.18       31.61     44.48 o 
  -4  25   5       28.30       54.89     31.18 o 
  -3  25   5       21.38       43.43     29.89 o 
  -2  25   5      383.82      457.87     54.43 o 
  -1  25   5        9.03        6.18     25.19 o 
   0  25   5      788.67      781.44     91.37 o 
   1  25   5       92.66       92.93     29.27 o 
   2  25   5      548.57      586.57     58.09 o 
   3  25   5      701.10      624.03     62.10 o 
   4  25   5     1284.04     1423.10    116.62 o 
   5  25   5      258.61      175.80     63.19 o 
  -5  26   5        4.30       57.73     40.74 o 
  -4  26   5        0.34      -33.32     43.29 o 
  -3  26   5      181.56      212.73     43.84 o 
  -2  26   5       21.39       41.22     29.72 o 
  -1  26   5     1693.36     1805.19    103.79 o 
   0  26   5      222.39      181.86     55.60 o 
   1  26   5       95.46       74.80     32.91 o 
   2  26   5      147.85      105.64     33.80 o 
   3  26   5      639.22      628.09     64.84 o 
   4  26   5      193.73      187.45     48.41 o 
   5  26   5      172.57      130.91     51.29 o 
  -5  27   5       86.25      134.59     48.86 o 
  -4  27   5        5.99       23.96     45.78 o 
  -3  27   5      160.90      153.68     44.85 o 
  -2  27   5        1.26       16.77     32.18 o 
  -1  27   5      109.80       89.41     44.93 o 
   0  27   5      224.04      273.60     72.25 o 
   1  27   5        0.65      -20.08     30.44 o 
   2  27   5       44.46       51.11     33.16 o 
   3  27   5        0.62      -22.01     31.21 o 
   4  27   5       17.55       43.27     37.21 o 
  -4  28   5      619.60      660.06     84.06 o 
  -3  28   5       96.31       77.05     37.83 o 
  -2  28   5       61.82      118.82     43.71 o 
  -1  28   5      129.67      195.32     59.04 o 
   0  28   5      203.17      121.70     67.39 o 
   1  28   5      176.30      148.62     83.02 o 
   2  28   5       59.88      120.66     49.91 o 
   3  28   5      129.38      119.17     39.23 o 
   4  28   5      246.70      218.24     55.00 o 
  -4  29   5       26.21      107.16     48.93 o 
  -3  29   5      585.50      691.81     84.81 o 
  -2  29   5       11.98       45.16     42.96 o 
  -1  29   5       30.90       44.16     44.66 o 
   0  29   5       10.83        2.77     54.65 o 
   1  29   5      152.45       69.21    108.79 o 
   2  29   5      368.58      480.60     95.71 o 
   3  29   5       55.67       50.24     45.92 o 
  -3  30   5      334.24      332.96     65.72 o 
  -2  30   5       12.95       17.45     48.16 o 
  -1  30   5       13.37      -34.42     40.12 o 
   0  30   5        0.05       -6.63     57.40 o 
   1  30   5      809.30      944.99    118.90 o 
   2  30   5      361.25      273.52     83.25 o 
  -1  31   5      147.71      126.50    109.88 o 
   0  31   5        3.68      108.59     57.08 o 
   1  31   5       41.94       92.79     68.53 o 
 -10   0   6      141.89      270.57    100.23 o 
  -8   0   6      338.22      390.45     87.01 o 
  -6   0   6      447.33      431.40     41.77 o 
  -4   0   6     3298.95     3156.22    131.38 o 
  -2   0   6       40.13       16.54      9.13 o 
   0   0   6     2032.46     2156.88     58.41 o 
   2   0   6      862.06      773.38     35.06 o 
   4   0   6     1262.10     1215.20     54.68 o 
   6   0   6     2365.31     2231.24    164.50 o 
   8   0   6      380.40      331.01     92.73 o 
 -10   1   6       23.48       69.40     50.72 o 
  -9   1   6     1223.79     1209.38     84.47 o 
  -8   1   6       72.83       87.05     25.15 o 
  -7   1   6      238.30      248.15     26.93 o 
  -6   1   6      751.50      757.13     36.26 o 
  -5   1   6     1681.65     1675.67     47.61 o 
  -4   1   6      953.99      997.67     35.26 o 
  -3   1   6      948.91      881.68     26.46 o 
  -2   1   6     1649.01     1523.69     33.85 o 
  -1   1   6       10.82        7.90      5.06 o 
   0   1   6    10765.66    11187.92    216.83 o 
   1   1   6      391.56      386.15     16.72 o 
   2   1   6     5747.22     5930.83     94.15 o 
   3   1   6      133.23      135.43     14.07 o 
   4   1   6     3834.57     3828.16     76.61 o 
   5   1   6     2301.63     2444.31     74.97 o 
   6   1   6     1080.16     1161.72     52.75 o 
   7   1   6     2855.35     2882.00    102.97 o 
   8   1   6      454.49      502.90     75.28 o 
   9   1   6       67.69       94.11     62.36 o 
 -10   2   6      564.65      707.19     77.49 o 
  -9   2   6       46.04       66.90     36.09 o 
  -8   2   6      379.08      413.07     39.87 o 
  -7   2   6      338.14      366.78     30.54 o 
  -6   2   6        5.64       14.63     12.35 o 
  -5   2   6      424.59      432.42     25.78 o 
  -4   2   6     4074.44     4092.50     76.19 o 
  -3   2   6     6229.60     6116.05     96.84 o 
  -2   2   6      609.45      640.83     19.79 o 
  -1   2   6     7003.17     6768.99     98.16 o 
   0   2   6     1251.48     1368.38     30.79 o 
   1   2   6     3791.27     3899.56     65.54 o 
   2   2   6     3960.91     4154.97     71.59 o 
   3   2   6     1240.39     1205.07     34.68 o 
   4   2   6      208.90      231.96     19.18 o 
   5   2   6       73.93       87.55     15.53 o 
   6   2   6      147.47      131.21     36.69 o 
   7   2   6      689.64      748.29     56.45 o 
   8   2   6      585.32      546.44    107.43 o 
   9   2   6      604.55      575.04     93.67 o 
 -10   3   6       35.95       -7.00     45.32 o 
  -9   3   6       43.49      -11.57     38.14 o 
  -8   3   6      344.92      367.52     39.61 o 
  -7   3   6     1236.24     1240.80     91.10 o 
  -6   3   6      550.46      504.30     30.99 o 
  -5   3   6     1660.37     1683.00     47.32 o 
  -4   3   6     2311.79     2271.05     51.92 o 
  -3   3   6     1538.34     1513.18     36.35 o 
  -2   3   6     1579.29     1381.33     26.98 o 
  -1   3   6      236.67      283.24     10.10 o 
   0   3   6     4011.63     3950.74     72.14 o 
   1   3   6      359.58      391.36     22.56 o 
   2   3   6     4124.21     3888.86     68.13 o 
   3   3   6     1077.86     1191.21     33.21 o 
   4   3   6     1102.28     1110.18     35.91 o 
   5   3   6     1166.04     1306.44     51.03 o 
   6   3   6      220.59      217.01     28.30 o 
   7   3   6       41.66       24.32     35.52 o 
   8   3   6       17.94       66.37     32.20 o 
   9   3   6      345.99      262.63    126.82 o 
 -10   4   6      291.68      312.51     77.58 o 
  -9   4   6        0.57       -1.70     31.83 o 
  -8   4   6      271.74      284.29     34.87 o 
  -7   4   6        2.49       15.48     20.17 o 
  -6   4   6      187.67      231.80     23.58 o 
  -5   4   6       31.56       41.70     13.06 o 
  -4   4   6     1055.37     1039.03     42.59 o 
  -3   4   6       47.82       37.57      8.18 o 
  -2   4   6     1014.33     1040.71     32.44 o 
  -1   4   6     3345.81     3292.92     64.23 o 
   0   4   6       12.53       24.56      6.15 o 
   1   4   6      334.32      303.76     14.94 o 
   2   4   6      205.56      165.56     16.58 o 
   3   4   6     2322.35     2270.79     59.86 o 
   4   4   6       66.81       55.62     11.70 o 
   5   4   6     1156.08     1162.56     49.54 o 
   6   4   6      975.16      893.99     48.12 o 
   7   4   6      158.69      147.22     28.07 o 
   8   4   6     1073.16     1084.24     89.19 o 
   9   4   6      162.95       96.21     96.47 o 
 -10   5   6        4.03       28.33     49.43 o 
  -9   5   6        3.88        5.57     28.90 o 
  -8   5   6      486.36      529.45     44.69 o 
  -7   5   6      260.40      271.82     32.75 o 
  -6   5   6      217.95      213.45     21.93 o 
  -5   5   6     1242.93     1217.97     44.34 o 
  -4   5   6       39.67       37.02     11.19 o 
  -3   5   6        8.91        7.66      6.54 o 
  -2   5   6     3851.91     4119.56     79.18 o 
  -1   5   6     1323.32     1445.17     38.13 o 
   0   5   6     1103.26     1150.92     31.28 o 
   1   5   6      421.00      442.69     17.99 o 
   2   5   6      946.95     1056.89     36.32 o 
   3   5   6     2816.44     2797.39     68.85 o 
   4   5   6     1613.63     1674.18     54.47 o 
   5   5   6     1919.00     1892.54     62.72 o 
   6   5   6       59.72       41.66     18.02 o 
   7   5   6      367.11      325.81     41.11 o 
   8   5   6        6.52        4.32     28.75 o 
   9   5   6      304.09      484.22     68.75 o 
 -10   6   6      201.05       65.62     55.51 o 
  -9   6   6        0.95       28.29     31.01 o 
  -8   6   6      540.14      551.66     53.32 o 
  -7   6   6       92.53      100.27     27.65 o 
  -6   6   6     3929.64     3914.23    121.13 o 
  -5   6   6      170.48      183.28     18.50 o 
  -4   6   6      332.13      310.79     20.52 o 
  -3   6   6     2137.86     1890.57     49.69 o 
  -2   6   6      965.37      921.73     31.43 o 
  -1   6   6      775.82      703.45     26.38 o 
   0   6   6     2792.33     2933.82     53.72 o 
   1   6   6     1679.86     1650.55     36.96 o 
   2   6   6      908.10      874.05     33.36 o 
   3   6   6      616.88      706.59     33.63 o 
   4   6   6     4956.59     4999.48    129.03 o 
   5   6   6      126.01      112.60     21.40 o 
   6   6   6     2920.49     2844.76     84.29 o 
   7   6   6        5.90       31.88     23.78 o 
   8   6   6     1901.99     1998.00    138.45 o 
   9   6   6       10.08      -26.79     26.79 o 
 -10   7   6        1.41       26.35     54.86 o 
  -9   7   6      246.69      235.84     44.08 o 
  -8   7   6      317.02      305.33     41.37 o 
  -7   7   6      106.15       95.89     25.90 o 
  -6   7   6      166.21      152.31     23.18 o 
  -5   7   6     1114.09     1059.74     37.63 o 
  -4   7   6     1597.63     1559.63     41.88 o 
  -3   7   6     3394.53     3506.75     64.99 o 
  -2   7   6     4872.07     4749.97     89.71 o 
  -1   7   6      765.68      742.08     27.64 o 
   0   7   6     5588.85     5563.68     88.01 o 
   1   7   6        4.71        2.96      5.67 o 
   2   7   6      639.64      658.35     30.55 o 
   3   7   6     1741.50     1864.07     60.23 o 
   4   7   6      326.90      281.99     25.85 o 
   5   7   6      573.69      562.13     38.01 o 
   6   7   6       74.43       40.78     22.70 o 
   7   7   6      948.28     1013.39     69.01 o 
   8   7   6      897.29      952.58     86.92 o 
   9   7   6       72.78       67.33     47.27 o 
 -10   8   6       77.74      100.01     69.26 o 
  -9   8   6       25.80       15.24     31.76 o 
  -8   8   6      119.60      102.62     32.29 o 
  -7   8   6     1020.54      940.64     60.41 o 
  -6   8   6      797.96      888.34     45.80 o 
  -5   8   6      136.93      106.77     17.72 o 
  -4   8   6     2119.05     2152.49     50.92 o 
  -3   8   6     3318.24     3304.12     71.55 o 
  -2   8   6      994.31     1047.66     35.11 o 
  -1   8   6     2085.59     1933.88     40.85 o 
   0   8   6     1008.83     1060.14     29.49 o 
   1   8   6     5476.76     5367.00     87.75 o 
   2   8   6      163.15      130.79     16.41 o 
   3   8   6     5705.24     5553.86    159.02 o 
   4   8   6      929.01      926.22     42.27 o 
   5   8   6       10.38       14.48     13.57 o 
   6   8   6     1256.23     1199.68     80.07 o 
   7   8   6      115.48       93.45     31.82 o 
   8   8   6       57.96       40.90     34.32 o 
   9   8   6      201.29      153.46     51.86 o 
 -10   9   6        8.97       28.44     48.63 o 
  -9   9   6       31.44       57.11     41.87 o 
  -8   9   6       33.51       33.05     32.79 o 
  -7   9   6      331.86      325.49     40.11 o 
  -6   9   6      170.57      177.83     29.86 o 
  -5   9   6       12.14       11.31     12.61 o 
  -4   9   6     1377.87     1347.36     38.74 o 
  -3   9   6     1819.75     1817.32     43.44 o 
  -2   9   6        6.22       -1.50      7.40 o 
  -1   9   6      885.46      958.13     27.84 o 
   0   9   6     1823.50     1704.78     39.91 o 
   1   9   6      147.32      165.24     15.10 o 
   2   9   6     3556.95     3603.31     80.30 o 
   3   9   6      331.34      344.39     48.91 o 
   4   9   6      141.52       86.32     23.66 o 
   5   9   6     3292.36     3249.31     86.98 o 
   6   9   6      377.18      359.98     48.12 o 
   7   9   6      812.17      781.59     64.03 o 
   8   9   6      112.97      100.75     59.47 o 
   9   9   6      101.98      118.99     57.36 o 
  -9  10   6      197.68      226.06     56.37 o 
  -8  10   6      147.98      155.74     34.97 o 
  -7  10   6       27.42       -9.43     20.49 o 
  -6  10   6      404.86      460.00     43.47 o 
  -5  10   6      185.78      160.58     22.20 o 
  -4  10   6     1356.43     1411.79     40.23 o 
  -3  10   6       76.43       65.66     13.32 o 
  -2  10   6     2310.84     2140.07     47.19 o 
  -1  10   6      495.31      556.26     22.83 o 
   0  10   6     1949.10     1924.39     44.51 o 
   1  10   6        3.36       15.34      7.69 o 
   2  10   6      968.87     1092.23     40.53 o 
   3  10   6        0.07       32.86     12.17 o 
   4  10   6     1774.31     1815.92     62.91 o 
   5  10   6     1222.27     1237.22     66.46 o 
   6  10   6     2487.84     2434.49     97.09 o 
   7  10   6       24.13       77.90     35.49 o 
   8  10   6      100.60       94.02     35.90 o 
   9  10   6        5.57       50.50     44.17 o 
  -9  11   6      642.14      695.47     80.46 o 
  -8  11   6       34.37       16.72     30.41 o 
  -7  11   6     1167.45     1219.58     70.14 o 
  -6  11   6        2.44      -17.73     17.73 o 
  -5  11   6     2101.09     2110.52     77.77 o 
  -4  11   6      754.80      765.84     38.10 o 
  -3  11   6      956.63      991.79     53.39 o 
  -2  11   6     2469.13     2451.92     52.99 o 
  -1  11   6       17.55       12.90      7.72 o 
   0  11   6      158.08      157.32     15.42 o 
   1  11   6      293.24      318.22     20.45 o 
   2  11   6     1304.11     1226.91     43.86 o 
   3  11   6      692.53      683.45     35.99 o 
   4  11   6     1175.16     1128.05     47.80 o 
   5  11   6     1335.80     1255.38     68.41 o 
   6  11   6       51.99       80.99     27.91 o 
   7  11   6      912.50      862.58     69.62 o 
   8  11   6      243.69      218.76     44.41 o 
   9  11   6      700.84      868.63     96.20 o 
  -9  12   6       42.54       -3.48     39.34 o 
  -8  12   6      332.89      349.84     48.90 o 
  -7  12   6      162.09      221.72     37.41 o 
  -6  12   6      705.27      643.86     55.58 o 
  -5  12   6      398.38      417.33     40.90 o 
  -4  12   6       37.17       55.46     22.97 o 
  -3  12   6      274.01      296.95     19.39 o 
  -2  12   6      305.01      367.26     20.89 o 
  -1  12   6     2586.72     2416.84     56.60 o 
   0  12   6      322.03      314.51     20.57 o 
   1  12   6     1536.92     1630.33     42.96 o 
   2  12   6     1075.77     1043.80     41.48 o 
   3  12   6      793.36      718.69     38.17 o 
   4  12   6       15.84       25.35     15.42 o 
   5  12   6      625.58      614.00     52.66 o 
   6  12   6      168.92      165.23     34.16 o 
   7  12   6      506.81      560.87     71.58 o 
   8  12   6       27.19       56.48     30.89 o 
   9  12   6      186.85      166.88     54.79 o 
  -9  13   6       10.47      -14.12     51.72 o 
  -8  13   6       67.98      110.48     43.90 o 
  -7  13   6      102.84       54.79     28.89 o 
  -6  13   6       44.63       34.00     24.02 o 
  -5  13   6      310.90      268.55     34.42 o 
  -4  13   6        8.65       14.47     16.55 o 
  -3  13   6      107.31       86.16     18.35 o 
  -2  13   6     3683.31     3705.90     73.37 o 
  -1  13   6      242.76      282.70     20.21 o 
   0  13   6     2449.72     2470.61     67.44 o 
   1  13   6       90.37       74.32     13.24 o 
   2  13   6     1191.31     1149.18     44.91 o 
   3  13   6       45.02       33.77     13.67 o 
   4  13   6     1099.30     1037.20     61.03 o 
   5  13   6        2.75      -14.54     14.54 o 
   6  13   6        8.14      -19.80     19.80 o 
   7  13   6      205.79      123.86     36.40 o 
   8  13   6      591.53      629.30     68.62 o 
  -9  14   6        8.55       11.38     39.85 o 
  -8  14   6       15.13      -16.94     32.09 o 
  -7  14   6      171.11      156.88     36.18 o 
  -6  14   6     1270.33     1317.99     90.00 o 
  -5  14   6       54.82       50.00     21.65 o 
  -4  14   6       32.25       57.14     20.47 o 
  -3  14   6      671.45      631.01     35.38 o 
  -2  14   6      403.68      415.18     23.77 o 
  -1  14   6      432.16      417.74     24.31 o 
   0  14   6      334.05      296.30     22.02 o 
   1  14   6     1499.80     1551.91     44.63 o 
   2  14   6      206.11      169.89     24.09 o 
   3  14   6     1277.88     1231.91     60.39 o 
   4  14   6     1839.00     1624.59     72.31 o 
   5  14   6      506.93      479.28     58.30 o 
   6  14   6        4.12      -13.67     25.02 o 
   7  14   6        3.44       -9.18     25.82 o 
   8  14   6      140.26       83.54     41.30 o 
  -9  15   6       68.25      107.63     53.12 o 
  -8  15   6        1.84       14.02     39.80 o 
  -7  15   6     1148.11     1330.96    110.68 o 
  -6  15   6       67.18       43.93     24.19 o 
  -5  15   6      667.84      697.21     55.00 o 
  -4  15   6     1241.81     1138.21     61.23 o 
  -3  15   6     1603.96     1451.57     63.44 o 
  -2  15   6      369.11      379.20     31.87 o 
  -1  15   6     1166.35     1254.49     54.16 o 
   0  15   6      377.74      407.99     25.83 o 
   1  15   6      397.10      425.38     25.97 o 
   2  15   6       87.31       80.58     17.89 o 
   3  15   6      228.44      231.61     26.73 o 
   4  15   6       31.15       19.83     17.71 o 
   5  15   6      637.02      573.24     53.72 o 
   6  15   6       29.80       65.10     28.73 o 
   7  15   6      923.66     1063.06     79.17 o 
   8  15   6        0.09        7.07     31.97 o 
  -9  16   6       59.63       15.65     45.16 o 
  -8  16   6      215.18      196.45     51.58 o 
  -7  16   6      227.05      271.58     43.87 o 
  -6  16   6      327.20      311.64     55.87 o 
  -5  16   6       98.02      123.72     28.09 o 
  -4  16   6      893.45      910.91     59.01 o 
  -3  16   6        6.56       11.88     16.44 o 
  -2  16   6     2080.53     2023.86     57.89 o 
  -1  16   6      518.02      524.40     28.55 o 
   0  16   6      275.94      281.21     23.36 o 
   1  16   6     1011.82      913.48     37.74 o 
   2  16   6       13.56      -10.68     10.68 o 
   3  16   6      313.55      275.04     34.13 o 
   4  16   6     2199.16     2096.86    114.30 o 
   5  16   6       18.19      -23.96     29.67 o 
   6  16   6     1288.06     1321.21     82.16 o 
   7  16   6       67.70       74.28     32.15 o 
   8  16   6      252.95      223.65     48.48 o 
  -8  17   6       35.23       53.57     40.52 o 
  -7  17   6      159.69       80.45     42.15 o 
  -6  17   6        7.27        0.75     22.72 o 
  -5  17   6        1.12      -12.07     22.57 o 
  -4  17   6      719.01      773.12     56.83 o 
  -3  17   6        3.64        0.25     17.87 o 
  -2  17   6      856.72      894.64     47.39 o 
  -1  17   6      127.95      146.54     18.42 o 
   0  17   6      458.19      484.22     29.59 o 
   1  17   6      351.15      359.04     26.95 o 
   2  17   6     4120.22     3929.26    154.32 o 
   3  17   6      748.73      751.08     65.98 o 
   4  17   6      440.85      403.18     44.77 o 
   5  17   6      809.67      740.59     62.70 o 
   6  17   6        2.16       -8.07     24.33 o 
   7  17   6        1.73       -7.75     41.93 o 
   8  17   6       22.59       42.37     40.45 o 
  -8  18   6        1.14      -33.39     33.39 o 
  -7  18   6       27.95       11.00     32.39 o 
  -6  18   6        0.13       -0.38     39.58 o 
  -5  18   6      339.05      406.14     48.34 o 
  -4  18   6      291.54      274.57     38.21 o 
  -3  18   6      408.36      379.63     41.57 o 
  -2  18   6      126.84       97.78     24.06 o 
  -1  18   6     2777.23     2712.72     67.84 o 
   0  18   6       53.05       46.28     15.52 o 
   1  18   6     2424.85     2332.94     71.64 o 
   2  18   6       41.24       19.49     14.82 o 
   3  18   6      305.75      262.32     49.78 o 
   4  18   6      235.91      199.12     34.96 o 
   5  18   6     1235.53     1105.17     73.70 o 
   6  18   6      133.51      104.33     35.39 o 
   7  18   6       14.44       -6.92     31.95 o 
   8  18   6        7.24       44.58     80.21 o 
  -8  19   6       54.71       22.79     43.00 o 
  -7  19   6       29.42      102.24     44.58 o 
  -6  19   6      662.00      686.81     63.00 o 
  -5  19   6      791.33      827.20     71.97 o 
  -4  19   6      908.26      876.63     63.14 o 
  -3  19   6      343.31      380.83     42.00 o 
  -2  19   6     1223.08     1134.32     69.39 o 
  -1  19   6      708.32      650.45     35.69 o 
   0  19   6       22.23       11.35     12.56 o 
   1  19   6      249.39      244.03     29.09 o 
   2  19   6      137.21      113.19     25.42 o 
   3  19   6      708.27      678.70     62.10 o 
   4  19   6      510.84      605.95     55.22 o 
   5  19   6      121.07      110.73     40.55 o 
   6  19   6        9.22       13.63     28.11 o 
   7  19   6      755.85      798.90     76.85 o 
  -8  20   6       99.57      127.08     57.24 o 
  -7  20   6      124.89      170.32     54.12 o 
  -6  20   6       38.17       58.49     32.33 o 
  -5  20   6      298.83      286.98     46.26 o 
  -4  20   6     1092.29     1131.14     71.86 o 
  -3  20   6      225.79      137.20     31.11 o 
  -2  20   6       41.20       13.00     19.06 o 
  -1  20   6      111.93      114.57     19.71 o 
   0  20   6      847.37      778.70     39.82 o 
   1  20   6      850.53      863.46     47.96 o 
   2  20   6      676.52      707.99     52.89 o 
   3  20   6      152.23      121.06     28.45 o 
   4  20   6      689.25      619.25     68.69 o 
   5  20   6        4.12       -3.01     27.51 o 
   6  20   6      251.55      266.98     48.39 o 
   7  20   6       11.54       25.67     62.04 o 
  -7  21   6      227.15      181.20     61.68 o 
  -6  21   6       46.62       15.57     45.13 o 
  -5  21   6      342.30      363.49     50.48 o 
  -4  21   6      156.66      118.60     32.82 o 
  -3  21   6        4.86       16.28     24.79 o 
  -2  21   6      371.30      314.44     40.33 o 
  -1  21   6       49.35       65.90     22.91 o 
   0  21   6      260.98      247.11     32.66 o 
   1  21   6      505.50      508.71     39.68 o 
   2  21   6      246.73      217.28     34.75 o 
   3  21   6      707.95      666.32     56.40 o 
   4  21   6        1.56       42.63     29.43 o 
   5  21   6      170.89      149.69     36.43 o 
   6  21   6       59.38       36.08     34.71 o 
   7  21   6      530.73      505.80     66.92 o 
  -7  22   6        6.83      -25.75     41.64 o 
  -6  22   6      112.80      179.87     54.12 o 
  -5  22   6        2.90      -12.65     35.27 o 
  -4  22   6      456.97      497.14     54.92 o 
  -3  22   6      449.76      497.50     53.94 o 
  -2  22   6      226.13      187.99     34.77 o 
  -1  22   6     1104.85     1095.88     73.82 o 
   0  22   6      181.69      157.60     24.62 o 
   1  22   6      836.91      786.33     62.96 o 
   2  22   6      227.96      245.50     37.05 o 
   3  22   6     1313.81     1284.14     82.27 o 
   4  22   6      155.47       87.69     32.16 o 
   5  22   6      471.58      550.48     83.09 o 
   6  22   6      182.91      120.71     80.33 o 
  -7  23   6       86.90       81.13     59.50 o 
  -6  23   6        3.94       10.86     40.36 o 
  -5  23   6       19.92       82.34     37.15 o 
  -4  23   6      104.90       38.27     31.54 o 
  -3  23   6       35.69       41.61     29.14 o 
  -2  23   6      485.61      605.05     56.47 o 
  -1  23   6       84.09       47.88     33.12 o 
   0  23   6     2158.58     2095.43     85.41 o 
   1  23   6      314.13      270.02     44.65 o 
   2  23   6     1788.25     1757.11     83.33 o 
   3  23   6       30.18      -18.48     23.79 o 
   4  23   6      134.07      111.40     47.57 o 
   5  23   6      131.68       96.39     43.80 o 
   6  23   6        9.06       55.05     39.85 o 
  -6  24   6      138.86       85.45     49.79 o 
  -5  24   6       97.96       33.23     42.53 o 
  -4  24   6       99.00       79.86     34.37 o 
  -3  24   6       92.58      119.65     35.53 o 
  -2  24   6      275.46      281.77     61.68 o 
  -1  24   6      277.00      242.53     57.96 o 
   0  24   6      157.93       99.96     34.00 o 
   1  24   6      413.26      423.11     47.33 o 
   2  24   6       52.27       29.38     28.18 o 
   3  24   6      242.20      231.88     41.97 o 
   4  24   6       38.66       59.48     31.80 o 
   5  24   6        1.29       45.76     35.73 o 
   6  24   6      955.74     1087.64    117.51 o 
  -6  25   6       23.12       47.69     53.57 o 
  -5  25   6      443.70      444.10     70.23 o 
  -4  25   6        0.73       -2.35     32.43 o 
  -3  25   6      753.57      908.76     72.72 o 
  -2  25   6      548.58      587.61     66.82 o 
  -1  25   6        3.00       46.26     30.82 o 
   0  25   6      143.84      111.48     46.88 o 
   1  25   6        6.60      -23.06     26.88 o 
   2  25   6        7.27      -24.65     24.65 o 
   3  25   6       23.75      -22.66     22.66 o 
   4  25   6      277.50      397.18     74.03 o 
   5  25   6      380.44      425.51     60.66 o 
  -5  26   6      235.69      138.77     50.80 o 
  -4  26   6      319.67      423.93     59.61 o 
  -3  26   6       24.82       -2.04     31.50 o 
  -2  26   6       64.64       47.56     39.52 o 
  -1  26   6       26.75        5.68     36.26 o 
   0  26   6       21.10      -16.11     37.26 o 
   1  26   6      494.26      530.15     84.28 o 
   2  26   6      697.33      668.80     76.47 o 
   3  26   6      670.79      626.62     66.42 o 
   4  26   6      258.00      341.19     54.08 o 
   5  26   6        1.52       72.25     43.62 o 
  -5  27   6        1.18      -39.46     64.21 o 
  -4  27   6       12.55       -1.17     36.95 o 
  -3  27   6      105.81      100.44     44.24 o 
  -2  27   6      145.38       99.59     39.79 o 
  -1  27   6       40.28       54.43     40.29 o 
   0  27   6     1352.26     1325.62    171.37 o 
   1  27   6       36.36       -0.86     39.24 o 
   2  27   6      688.29      697.82     78.89 o 
   3  27   6      171.71       86.98     54.51 o 
   4  27   6      815.49      922.74    118.81 o 
  -4  28   6        5.76      -12.19     47.72 o 
  -3  28   6      458.74      637.58     68.43 o 
  -2  28   6      108.82      147.98     44.54 o 
  -1  28   6      256.50      261.97     68.65 o 
   0  28   6       10.13       32.11     42.61 o 
   1  28   6       72.65       42.47     48.40 o 
   2  28   6       15.27       57.28     45.12 o 
   3  28   6       28.01      -61.68     87.81 o 
   4  28   6       40.81       98.56     65.42 o 
  -3  29   6       67.23       72.76     45.98 o 
  -2  29   6       13.33       68.43     42.61 o 
  -1  29   6      120.36      159.89     62.20 o 
   0  29   6      163.57      132.95     61.25 o 
   1  29   6      144.29      116.59     59.43 o 
   2  29   6        3.18      -16.71     43.81 o 
   3  29   6       13.69       50.95     46.12 o 
  -2  30   6      310.47      220.70     76.56 o 
  -1  30   6      248.44      206.81     87.74 o 
   0  30   6      423.59      457.17     91.24 o 
   1  30   6       71.15      150.74     63.28 o 
   2  30   6       27.19       26.04     51.95 o 
  -9   0   7      104.40      119.10     73.13 o 
  -7   0   7     2546.86     2484.00     98.65 o 
  -5   0   7     1738.43     1674.90     67.31 o 
  -3   0   7     2617.47     2780.52    104.68 o 
  -1   0   7    18897.34    20443.38    644.25 o 
   1   0   7     1386.84     1158.55     43.45 o 
   3   0   7      743.96      762.58     42.18 o 
   5   0   7     2188.07     2291.88    143.49 o 
   7   0   7       84.36       64.50     51.39 o 
   9   0   7      164.72      208.57     94.73 o 
 -10   1   7        1.98       -3.93     72.22 o 
  -9   1   7      137.02      121.23     41.91 o 
  -8   1   7      121.13      111.50     26.66 o 
  -7   1   7      380.20      364.18     30.78 o 
  -6   1   7      120.64       99.30     29.51 o 
  -5   1   7        1.88      -10.27     10.27 o 
  -4   1   7     1894.87     1889.39     46.48 o 
  -3   1   7      475.57      520.65     21.59 o 
  -2   1   7     9531.17     9639.44    137.37 o 
  -1   1   7      138.57      130.17     10.71 o 
   0   1   7    34577.33    35859.15    465.60 o 
   1   1   7        0.96       -1.20      5.26 o 
   2   1   7     2945.16     2736.01     55.12 o 
   3   1   7      353.81      357.14     27.86 o 
   4   1   7     2093.08     2132.73     54.17 o 
   5   1   7      297.87      326.11     34.14 o 
   6   1   7       20.10       17.09     19.19 o 
   7   1   7       87.54       63.91     26.25 o 
   8   1   7        0.60       63.93     36.27 o 
   9   1   7        6.88       66.27     43.92 o 
 -10   2   7      617.56      762.10     98.63 o 
  -9   2   7      251.67      208.06     74.27 o 
  -8   2   7     1945.24     2128.50     77.20 o 
  -7   2   7       74.70       70.69     19.26 o 
  -6   2   7     1503.39     1537.65     49.33 o 
  -5   2   7       83.89       70.96     14.31 o 
  -4   2   7     3088.04     3155.87     64.36 o 
  -3   2   7      433.47      360.69     18.43 o 
  -2   2   7      341.52      417.63     17.18 o 
  -1   2   7     3461.52     3821.34     85.46 o 
   0   2   7     3927.60     4135.62     69.25 o 
   1   2   7      217.41      190.63     13.73 o 
   2   2   7    11574.92    11930.89    170.31 o 
   3   2   7     2469.46     2553.58     55.66 o 
   4   2   7     5041.28     5110.91     94.68 o 
   5   2   7      152.83      136.29     22.28 o 
   6   2   7     3686.57     3790.54    123.82 o 
   7   2   7      233.71      163.40     33.43 o 
   8   2   7     1390.17     1386.29     98.82 o 
   9   2   7       46.96        7.11     42.74 o 
 -10   3   7      114.40       52.29     80.27 o 
  -9   3   7      452.58      578.90     67.86 o 
  -8   3   7      269.32      151.76     41.02 o 
  -7   3   7     1220.52     1182.21     55.23 o 
  -6   3   7       93.17       65.21     15.86 o 
  -5   3   7     1226.88     1248.16     40.62 o 
  -4   3   7      540.52      524.54     24.21 o 
  -3   3   7     1619.36     1679.68     39.48 o 
  -2   3   7      431.45      432.65     29.03 o 
  -1   3   7       57.43       66.16      8.00 o 
   0   3   7     4832.04     5287.45    102.53 o 
   1   3   7    11477.55    11912.26    189.25 o 
   2   3   7     4296.57     4445.30     77.27 o 
   3   3   7     3648.38     3775.51     71.70 o 
   4   3   7       73.82       76.61     13.62 o 
   5   3   7     1451.41     1538.62     57.50 o 
   6   3   7      426.66      415.84     39.19 o 
   7   3   7     4143.51     4386.18    133.24 o 
   8   3   7       54.05       24.23     28.83 o 
   9   3   7      209.32      154.57     61.51 o 
 -10   4   7       45.76      120.95     63.52 o 
  -9   4   7      100.48       27.63     33.53 o 
  -8   4   7       23.54        0.82     24.06 o 
  -7   4   7      148.62      154.13     27.15 o 
  -6   4   7      657.00      667.69     34.50 o 
  -5   4   7      443.83      434.69     26.11 o 
  -4   4   7     1114.68     1140.59     42.51 o 
  -3   4   7     1633.58     1598.71     38.03 o 
  -2   4   7      890.48      935.06     31.93 o 
  -1   4   7     2620.99     2318.04     52.65 o 
   0   4   7     1059.46     1261.66     35.66 o 
   1   4   7    13147.78    13458.29    185.72 o 
   2   4   7      273.69      249.26     15.47 o 
   3   4   7     1474.92     1518.46     48.96 o 
   4   4   7      692.14      711.94     37.67 o 
   5   4   7      297.03      280.42     30.14 o 
   6   4   7      584.19      540.21     40.16 o 
   7   4   7        0.64      -22.16     22.16 o 
   8   4   7       17.20       25.45     33.75 o 
   9   4   7      109.40      156.34     44.19 o 
 -10   5   7        0.32       30.26     45.52 o 
  -9   5   7      833.32      901.96     68.83 o 
  -8   5   7       31.83        1.85     24.41 o 
  -7   5   7       13.57       11.18     18.88 o 
  -6   5   7     1977.62     1842.85     58.46 o 
  -5   5   7        0.90        7.24     10.91 o 
  -4   5   7     3730.58     3747.98     72.51 o 
  -3   5   7       16.17       32.14      7.24 o 
  -2   5   7     9756.70    10004.92    160.87 o 
  -1   5   7     1903.95     1907.01     47.25 o 
   0   5   7     8187.82     8178.90    120.35 o 
   1   5   7     1428.32     1734.80     39.76 o 
   2   5   7     3557.02     3409.82     75.89 o 
   3   5   7      109.58       82.22     15.86 o 
   4   5   7      271.87      246.50     25.26 o 
   5   5   7      582.12      562.05     39.12 o 
   6   5   7      237.90      180.96     29.58 o 
   7   5   7       97.82       74.11     34.03 o 
   8   5   7       24.51       11.43     40.13 o 
   9   5   7      435.35      440.40     91.22 o 
 -10   6   7       34.88      107.63     56.34 o 
  -9   6   7      138.72      101.14     36.37 o 
  -8   6   7      489.79      548.68     53.96 o 
  -7   6   7       85.70       69.34     26.49 o 
  -6   6   7      183.25      250.87     27.75 o 
  -5   6   7     2400.15     2286.35     56.79 o 
  -4   6   7      800.20      792.58     29.46 o 
  -3   6   7     2178.37     2043.65     54.29 o 
  -2   6   7     2471.30     2411.17     57.33 o 
  -1   6   7    24795.56    25253.96    359.19 o 
   0   6   7      188.26      209.17     17.00 o 
   1   6   7    11497.00    11645.69    165.10 o 
   2   6   7     2984.00     3035.86     71.05 o 
   3   6   7       18.57       -8.53      9.88 o 
   4   6   7      508.71      522.22     34.48 o 
   5   6   7      316.47      324.36     30.91 o 
   6   6   7       70.66       56.31     22.65 o 
   7   6   7      215.86      186.54     35.25 o 
   8   6   7      609.72      561.00     74.08 o 
   9   6   7     1036.39     1217.15    139.06 o 
 -10   7   7       52.81       -1.29     70.05 o 
  -9   7   7      212.17      257.88     44.85 o 
  -8   7   7       15.01       25.91     24.49 o 
  -7   7   7     1843.70     1920.59     80.66 o 
  -6   7   7      251.08      278.10     28.80 o 
  -5   7   7      619.34      620.57     30.55 o 
  -4   7   7      398.90      366.48     25.79 o 
  -3   7   7        0.96       -3.94      7.44 o 
  -2   7   7      497.64      541.01     26.74 o 
  -1   7   7      305.38      377.92     24.19 o 
   0   7   7      117.69      143.41     12.58 o 
   1   7   7     3297.22     3314.55     62.18 o 
   2   7   7       53.48       57.90     13.05 o 
   3   7   7     8551.69     8378.98    222.81 o 
   4   7   7      266.51      246.64     25.95 o 
   5   7   7     3313.67     3325.72    102.31 o 
   6   7   7       46.21       34.78     20.02 o 
   7   7   7      272.08      292.94     43.58 o 
   8   7   7       39.43        4.74     34.44 o 
   9   7   7      839.00      916.73     93.38 o 
 -10   8   7      325.06      377.82     89.40 o 
  -9   8   7       86.81       30.27     32.85 o 
  -8   8   7     1071.57     1073.41     70.39 o 
  -7   8   7        2.02       29.43     23.89 o 
  -6   8   7      985.70      923.03     56.17 o 
  -5   8   7       28.15        6.53     14.02 o 
  -4   8   7      220.97      251.79     26.46 o 
  -3   8   7     1009.39      893.32     35.22 o 
  -2   8   7        0.23        4.44      7.58 o 
  -1   8   7        9.70       11.83      9.95 o 
   0   8   7      683.58      620.91     23.35 o 
   1   8   7      221.02      227.73     15.75 o 
   2   8   7     1119.89     1142.89     41.30 o 
   3   8   7      207.58      228.10     22.68 o 
   4   8   7     2099.96     2118.45     65.46 o 
   5   8   7      123.72       60.83     27.19 o 
   6   8   7      573.35      553.86     51.88 o 
   7   8   7       10.66       -7.02     21.86 o 
   8   8   7      375.50      345.15     61.50 o 
   9   8   7       21.15      118.43     49.83 o 
  -9   9   7      126.22      119.07     38.36 o 
  -8   9   7       99.08      121.71     34.45 o 
  -7   9   7      827.49      863.80     59.39 o 
  -6   9   7      188.23      161.28     29.72 o 
  -5   9   7      645.38      576.44     44.11 o 
  -4   9   7     1033.23     1044.53     34.18 o 
  -3   9   7      643.22      618.58     31.19 o 
  -2   9   7     1304.43     1228.44     40.90 o 
  -1   9   7      460.24      426.64     18.31 o 
   0   9   7     2552.47     2498.23     52.18 o 
   1   9   7     1172.18     1142.76     33.07 o 
   2   9   7       83.29       82.76     14.02 o 
   3   9   7      920.60      861.39     40.74 o 
   4   9   7      798.03      824.60     46.13 o 
   5   9   7       56.06       54.96     17.79 o 
   6   9   7       83.99       75.36     26.86 o 
   7   9   7     1074.28     1177.26     90.28 o 
   8   9   7      135.02      124.15     57.32 o 
   9   9   7       18.55        2.02     47.73 o 
  -9  10   7       40.99       67.59     51.97 o 
  -8  10   7        8.04      -24.84     24.84 o 
  -7  10   7       16.88       -9.35     22.33 o 
  -6  10   7       97.95       62.64     22.49 o 
  -5  10   7     3049.85     2940.48     94.26 o 
  -4  10   7        1.49       15.64     11.23 o 
  -3  10   7     5362.81     5236.02    104.97 o 
  -2  10   7     1447.73     1439.02     45.69 o 
  -1  10   7     2544.65     2575.38     53.39 o 
   0  10   7      182.67      150.98     14.00 o 
   1  10   7     6787.03     6754.31    109.41 o 
   2  10   7       33.89       27.99     16.38 o 
   3  10   7     2395.02     2546.54     71.57 o 
   4  10   7      168.34      142.06     22.42 o 
   5  10   7        1.60       50.61     22.09 o 
   6  10   7      180.05       78.13     29.09 o 
   7  10   7        7.10      -15.08     24.72 o 
   8  10   7        1.90        2.20     30.49 o 
   9  10   7        1.00      -28.75     28.75 o 
  -9  11   7      356.83      287.39     72.60 o 
  -8  11   7      282.75      293.06     44.36 o 
  -7  11   7       21.48       27.66     25.12 o 
  -6  11   7        9.27       -3.90     18.81 o 
  -5  11   7       46.57       40.00     19.25 o 
  -4  11   7      869.36      795.36     48.75 o 
  -3  11   7      415.30      419.50     27.55 o 
  -2  11   7     8102.92     8170.68    127.70 o 
  -1  11   7      159.80      144.21     13.73 o 
   0  11   7     5740.36     5678.44     96.62 o 
   1  11   7      518.80      537.54     24.57 o 
   2  11   7     7672.64     7713.02    143.74 o 
   3  11   7        1.32       -5.32     10.62 o 
   4  11   7     1311.58     1226.67     77.67 o 
   5  11   7        3.39        3.21     19.48 o 
   6  11   7        1.20       14.25     21.73 o 
   7  11   7       41.44       57.86     46.30 o 
   8  11   7      288.88      271.25     63.89 o 
   9  11   7      157.85       91.67     90.03 o 
  -9  12   7      104.48      121.57     48.78 o 
  -8  12   7      490.77      454.36     54.39 o 
  -7  12   7       59.36       67.41     26.91 o 
  -6  12   7     2026.15     1929.93     82.21 o 
  -5  12   7      513.76      446.27     42.29 o 
  -4  12   7       80.89       99.90     24.33 o 
  -3  12   7      216.09      194.58     20.34 o 
  -2  12   7     2058.92     2197.60     50.85 o 
  -1  12   7     1160.02     1158.65     35.13 o 
   0  12   7     1388.54     1421.25     40.43 o 
   1  12   7     1434.16     1378.71     40.64 o 
   2  12   7     4319.18     4210.37    111.05 o 
   3  12   7      259.40      263.79     26.88 o 
   4  12   7     1943.46     2075.31     93.41 o 
   5  12   7      463.69      360.73     43.57 o 
   6  12   7      241.20      302.36     43.84 o 
   7  12   7       22.70        5.53     26.53 o 
   8  12   7      513.72      679.84     72.25 o 
  -9  13   7      676.81      721.77     86.77 o 
  -8  13   7      375.52      353.52     49.68 o 
  -7  13   7     1303.29     1233.31     74.47 o 
  -6  13   7       23.35       60.59     25.56 o 
  -5  13   7     3020.97     2849.23     97.23 o 
  -4  13   7      225.34      222.58     37.95 o 
  -3  13   7     1550.02     1560.72     61.38 o 
  -2  13   7        0.25        3.87      8.53 o 
  -1  13   7      189.95      187.05     17.05 o 
   0  13   7      386.11      389.20     23.58 o 
   1  13   7      208.44      198.08     18.12 o 
   2  13   7        0.16        0.08     13.47 o 
   3  13   7     2100.64     2032.86     68.41 o 
   4  13   7       35.55       15.20     20.09 o 
   5  13   7     2064.04     2063.42     89.08 o 
   6  13   7        1.79       15.34     23.58 o 
   7  13   7      255.85      246.43     45.14 o 
   8  13   7       61.58       22.67     32.76 o 
  -9  14   7        0.87      -24.51     41.60 o 
  -8  14   7      335.72      394.96     53.10 o 
  -7  14   7      136.89      127.58     35.15 o 
  -6  14   7       62.53       33.68     24.35 o 
  -5  14   7        7.59       31.21     21.50 o 
  -4  14   7      381.03      366.21     38.97 o 
  -3  14   7      272.26      221.62     30.40 o 
  -2  14   7      157.61      106.03     21.19 o 
  -1  14   7     2382.08     2329.76     56.29 o 
   0  14   7     1995.88     1973.93     51.93 o 
   1  14   7     1449.28     1441.17     42.94 o 
   2  14   7      173.59      170.53     22.02 o 
   3  14   7      847.83      926.79     45.96 o 
   4  14   7     1637.94     1373.15     88.01 o 
   5  14   7       59.24       57.70     27.78 o 
   6  14   7      498.15      517.03     55.48 o 
   7  14   7       92.31       96.44     34.15 o 
   8  14   7       24.77       15.17     28.24 o 
  -9  15   7       58.32       10.89     48.31 o 
  -8  15   7        5.79       53.85     41.32 o 
  -7  15   7        2.68       24.90     26.53 o 
  -6  15   7     1100.20     1199.63     74.63 o 
  -5  15   7      285.68      267.67     38.09 o 
  -4  15   7     1595.58     1514.00     68.90 o 
  -3  15   7      344.60      282.87     39.93 o 
  -2  15   7     1762.30     1730.40     56.14 o 
  -1  15   7      162.85      184.73     18.36 o 
   0  15   7     3820.58     3619.51     77.01 o 
   1  15   7      205.74      208.02     20.09 o 
   2  15   7     3833.21     3837.40     93.63 o 
   3  15   7        1.23       -2.86     14.57 o 
   4  15   7      307.33      297.91     38.36 o 
   5  15   7      559.87      468.95     49.69 o 
   6  15   7      238.97      289.66     46.27 o 
   7  15   7        1.22       32.15     29.82 o 
   8  15   7       33.82      -29.89     41.37 o 
  -8  16   7        8.55       -4.51     37.65 o 
  -7  16   7      147.51      184.80     40.06 o 
  -6  16   7      662.36      685.98     59.79 o 
  -5  16   7      378.58      326.71     41.43 o 
  -4  16   7       66.55       51.85     22.17 o 
  -3  16   7     6658.44     6415.44    157.01 o 
  -2  16   7        3.19       -7.04     13.34 o 
  -1  16   7     1746.17     1707.59     49.77 o 
   0  16   7      158.69      146.91     18.97 o 
   1  16   7     1742.46     1626.51     49.02 o 
   2  16   7      780.64      697.08     41.74 o 
   3  16   7     2965.14     2852.55    181.31 o 
   4  16   7       62.03       89.43     25.54 o 
   5  16   7        0.95      -24.98     25.63 o 
   6  16   7       55.78       54.71     30.67 o 
   7  16   7       63.43      111.77     39.85 o 
   8  16   7      230.43       89.93     45.33 o 
  -8  17   7        2.00      -17.49     34.31 o 
  -7  17   7      217.44      316.38     46.74 o 
  -6  17   7      228.88      241.74     41.67 o 
  -5  17   7      630.45      651.52     62.86 o 
  -4  17   7      915.09      780.12     56.97 o 
  -3  17   7     1103.03     1049.85     61.74 o 
  -2  17   7      999.34     1007.84     46.39 o 
  -1  17   7       18.37       32.80     13.05 o 
   0  17   7       25.60       35.86     12.85 o 
   1  17   7      735.30      706.42     39.91 o 
   2  17   7      249.62      226.05     27.26 o 
   3  17   7     2410.53     2291.12    101.37 o 
   4  17   7       20.30       38.77     23.03 o 
   5  17   7      372.02      333.64     45.18 o 
   6  17   7       90.21       68.99     39.94 o 
   7  17   7      656.61      708.38     92.85 o 
   8  17   7        9.51      -26.82     45.08 o 
  -8  18   7      294.02      304.87     63.99 o 
  -7  18   7      169.74      193.62     60.95 o 
  -6  18   7      647.67      679.59     62.97 o 
  -5  18   7      545.03      520.99     53.81 o 
  -4  18   7        7.92        0.98     20.27 o 
  -3  18   7      160.69      146.95     49.36 o 
  -2  18   7      193.26      141.03     28.28 o 
  -1  18   7      125.77       84.15     19.97 o 
   0  18   7        0.63       20.87     10.82 o 
   1  18   7        2.46        7.85     14.76 o 
   2  18   7     1465.22     1443.81     86.34 o 
   3  18   7      277.19      201.57     32.47 o 
   4  18   7      846.67      834.10     62.80 o 
   5  18   7        3.66       17.67     22.12 o 
   6  18   7      920.64      951.12     76.74 o 
   7  18   7        0.70       -1.82     33.49 o 
  -8  19   7       11.83       40.35     73.01 o 
  -7  19   7       21.65       52.02     40.86 o 
  -6  19   7       44.12       96.61     34.16 o 
  -5  19   7      589.40      619.00     71.79 o 
  -4  19   7      593.74      637.26     56.33 o 
  -3  19   7        8.09        2.00     22.51 o 
  -2  19   7      473.31      430.23     43.92 o 
  -1  19   7      208.90      196.89     26.83 o 
   0  19   7      874.64      814.33     39.64 o 
   1  19   7        2.54      -11.31     14.01 o 
   2  19   7       22.76       30.90     17.72 o 
   3  19   7     1708.84     1678.16    119.08 o 
   4  19   7       17.36      -25.29     25.29 o 
   5  19   7     1618.82     1565.71     87.59 o 
   6  19   7        8.99      -26.29     28.42 o 
   7  19   7      325.77      310.49     56.92 o 
  -7  20   7        5.69        0.91     44.83 o 
  -6  20   7      222.25      176.04     43.44 o 
  -5  20   7       72.48       52.98     32.41 o 
  -4  20   7        5.76        7.48     24.24 o 
  -3  20   7     1294.31     1315.70     73.59 o 
  -2  20   7        6.75       12.11     18.33 o 
  -1  20   7     4430.65     4487.98    109.67 o 
   0  20   7       10.45       14.09     15.97 o 
   1  20   7     1592.28     1595.56     62.36 o 
   2  20   7       83.42       79.91     29.27 o 
   3  20   7      728.69      602.76     53.66 o 
   4  20   7       49.78       64.53     29.63 o 
   5  20   7      388.25      345.93     48.73 o 
   6  20   7       14.05       11.15     32.93 o 
   7  20   7       33.00       10.05     45.16 o 
  -7  21   7       10.12      -17.00     69.54 o 
  -6  21   7       68.59       43.49     40.35 o 
  -5  21   7       48.70       16.50     29.93 o 
  -4  21   7     1064.54     1086.47     73.78 o 
  -3  21   7      121.01      110.74     32.70 o 
  -2  21   7      499.06      375.46     44.72 o 
  -1  21   7       42.11       36.71     23.15 o 
   0  21   7     2616.43     2684.60     94.46 o 
   1  21   7       58.60       60.46     21.37 o 
   2  21   7      701.61      691.53     66.62 o 
   3  21   7       90.64       94.28     55.32 o 
   4  21   7      447.24      420.18     89.95 o 
   5  21   7      294.89      192.91     54.60 o 
   6  21   7       64.19       76.87     38.64 o 
  -7  22   7       67.27      129.57     58.41 o 
  -6  22   7       12.97      -44.48     57.96 o 
  -5  22   7       61.38       47.28     31.38 o 
  -4  22   7     1187.21     1235.29     80.54 o 
  -3  22   7      907.10      972.86     69.56 o 
  -2  22   7       22.54        2.89     21.40 o 
  -1  22   7       70.34      104.42     28.15 o 
   0  22   7       57.05       67.15     29.30 o 
   1  22   7       91.45       81.23     26.57 o 
   2  22   7      386.61      406.60     48.10 o 
   3  22   7      682.08      734.13     61.96 o 
   4  22   7      569.80      520.64     78.30 o 
   5  22   7       12.27       -2.54     33.12 o 
   6  22   7     1340.54     1399.56     97.48 o 
  -6  23   7       97.35       47.15     80.76 o 
  -5  23   7      464.76      429.03     58.38 o 
  -4  23   7       42.10       50.41     33.70 o 
  -3  23   7      159.83      161.87     39.73 o 
  -2  23   7      324.21      314.84     44.90 o 
  -1  23   7       97.01       79.62     27.86 o 
   0  23   7       19.31       19.07     18.44 o 
   1  23   7      813.83      734.52     68.58 o 
   2  23   7       27.79       18.35     25.34 o 
   3  23   7      185.32      140.06     35.43 o 
   4  23   7      182.40      170.22     43.22 o 
   5  23   7      849.08      917.21     78.61 o 
   6  23   7        0.25       58.47     41.36 o 
  -6  24   7      126.51       79.11     54.87 o 
  -5  24   7        9.14       -4.19     32.82 o 
  -4  24   7      727.31      724.75     68.57 o 
  -3  24   7        4.02      -25.80     25.80 o 
  -2  24   7      179.82      173.09     37.90 o 
  -1  24   7      449.90      393.33     47.81 o 
   0  24   7      286.80      312.63     62.01 o 
   1  24   7      129.94       90.32     41.90 o 
   2  24   7      387.83      359.78     56.70 o 
   3  24   7       20.34       11.77     24.80 o 
   4  24   7       96.04       45.05     55.92 o 
   5  24   7       56.44       19.64     45.70 o 
  -6  25   7       57.00       28.17     68.43 o 
  -5  25   7      176.65      182.83     58.33 o 
  -4  25   7        3.51      -26.50     26.50 o 
  -3  25   7        7.27      -25.74     25.74 o 
  -2  25   7      598.05      549.79     58.60 o 
  -1  25   7       83.87      107.32     54.85 o 
   0  25   7      263.70      227.36     94.51 o 
   1  25   7       89.20       31.10     32.00 o 
   2  25   7      419.78      415.27     66.69 o 
   3  25   7      213.51      274.59     47.18 o 
   4  25   7      282.02      245.73     49.26 o 
   5  25   7       39.14       15.96     37.15 o 
  -5  26   7      504.56      639.13     93.90 o 
  -4  26   7       27.17      -22.89     38.04 o 
  -3  26   7      264.89      290.31     52.60 o 
  -2  26   7      249.19      263.32     48.21 o 
  -1  26   7     1328.46     1411.28     98.69 o 
   0  26   7      513.83      472.13     78.27 o 
   1  26   7      195.27      128.65     75.91 o 
   2  26   7        1.81       46.51     41.28 o 
   3  26   7      216.17      169.52     52.85 o 
   4  26   7        3.69      -36.27     36.27 o 
  -5  27   7      398.56      548.73     98.24 o 
  -4  27   7       96.52      127.89     46.80 o 
  -3  27   7       90.66      167.53     47.61 o 
  -2  27   7     2398.68     2530.06    162.49 o 
  -1  27   7       13.01      -33.07     33.07 o 
   0  27   7      280.29      239.21    104.89 o 
   1  27   7       88.84      101.16     48.51 o 
   2  27   7      146.38       70.43     47.85 o 
   3  27   7       98.35      133.68     47.87 o 
   4  27   7      494.20      587.48     85.94 o 
  -4  28   7      332.50      361.62     69.80 o 
  -3  28   7        2.86       15.06     40.00 o 
  -2  28   7        9.43       20.48     38.16 o 
  -1  28   7       62.07      208.87    103.74 o 
   0  28   7       65.86       49.09     53.25 o 
   1  28   7      181.89      222.93    128.93 o 
   2  28   7       21.45       18.91     50.36 o 
   3  28   7      123.60       99.64     60.11 o 
  -3  29   7       64.62       74.68     47.05 o 
  -2  29   7      111.71      195.56     68.54 o 
  -1  29   7       31.53       -4.86     64.72 o 
   0  29   7       93.86      210.67     83.60 o 
   1  29   7        7.42       15.32     57.53 o 
   2  29   7        5.44       11.74     55.67 o 
  -2  30   7       12.69      -12.39     46.15 o 
  -1  30   7      146.03      181.87     69.87 o 
   0  30   7       64.64       76.88     61.00 o 
   1  30   7      481.66      508.89     95.27 o 
 -10   0   8     1063.80     1070.36    161.39 o 
  -8   0   8     1529.76     1679.75    121.86 o 
  -6   0   8      674.38      626.01     47.90 o 
  -4   0   8     2699.66     2620.71     81.60 o 
  -2   0   8      440.01      490.95     28.94 o 
   0   0   8     1652.97     1502.10     61.80 o 
   2   0   8     1376.61     1341.78     52.60 o 
   4   0   8     3614.54     3576.37    107.72 o 
   6   0   8     1668.46     1818.75    112.18 o 
   8   0   8        5.15      -33.38     35.72 o 
 -10   1   8      166.42      242.80     68.78 o 
  -9   1   8      829.81      934.16     98.92 o 
  -8   1   8       98.14       30.49     39.94 o 
  -7   1   8      948.67      915.27     46.74 o 
  -6   1   8     1375.20     1366.45     47.06 o 
  -5   1   8     4434.29     4320.24     85.86 o 
  -4   1   8     1857.64     1868.02     47.03 o 
  -3   1   8       77.94       69.72     11.47 o 
  -2   1   8      755.65      714.17     23.94 o 
  -1   1   8     2811.40     2983.83     59.97 o 
   0   1   8     4936.85     4761.35     86.65 o 
   1   1   8      400.96      475.88     23.27 o 
   2   1   8       36.95       21.64      9.30 o 
   3   1   8     3051.63     3047.31     64.64 o 
   4   1   8      140.29      139.35     17.62 o 
   5   1   8     1961.94     2126.06     67.93 o 
   6   1   8      591.12      571.83     50.35 o 
   7   1   8       52.47       38.34     28.67 o 
   8   1   8     1120.72     1170.39    134.00 o 
   9   1   8      312.12      297.21     75.92 o 
 -10   2   8       11.17       28.94     51.56 o 
  -9   2   8        3.46      -22.09     60.28 o 
  -8   2   8      148.56      100.34     29.30 o 
  -7   2   8       62.37       71.32     18.36 o 
  -6   2   8      520.00      486.99     42.18 o 
  -5   2   8      145.43      146.39     17.96 o 
  -4   2   8       49.94       65.72     11.49 o 
  -3   2   8     6898.73     6750.16    107.46 o 
  -2   2   8     1232.11     1288.63     34.73 o 
  -1   2   8     1694.03     1585.79     41.15 o 
   0   2   8       24.10       30.73      7.87 o 
   1   2   8      922.18      919.38     28.62 o 
   2   2   8      178.75      152.33     14.05 o 
   3   2   8     2294.67     2379.42     54.86 o 
   4   2   8      954.44     1026.88     42.68 o 
   5   2   8       32.71       27.04     16.13 o 
   6   2   8      995.07      996.56     65.59 o 
   7   2   8      122.84      137.85     32.17 o 
   8   2   8      106.00       41.38     34.20 o 
   9   2   8      292.55      219.44     67.44 o 
 -10   3   8        4.52       41.77     50.36 o 
  -9   3   8       60.56       52.38     38.48 o 
  -8   3   8       36.47       54.76     27.01 o 
  -7   3   8     1028.96      985.54     68.22 o 
  -6   3   8     1623.31     1663.73     56.17 o 
  -5   3   8      167.94      142.63     16.55 o 
  -4   3   8     3438.71     3360.88     67.81 o 
  -3   3   8       54.68       41.45      9.26 o 
  -2   3   8    10105.56    10082.48    145.31 o 
  -1   3   8     1282.79     1386.12     33.90 o 
   0   3   8     3864.84     3814.28     67.90 o 
   1   3   8     3403.48     3545.84     75.51 o 
   2   3   8      129.70      122.99     12.79 o 
   3   3   8      853.69      862.61     31.12 o 
   4   3   8      869.64      895.58     47.78 o 
   5   3   8      676.00      609.67     40.12 o 
   6   3   8      345.57      331.44     39.95 o 
   7   3   8      900.24      952.91     80.82 o 
   8   3   8      162.82      171.33     46.23 o 
   9   3   8      269.99      201.09     64.93 o 
 -10   4   8      100.80       96.32     58.73 o 
  -9   4   8      145.32      150.82     46.08 o 
  -8   4   8     1846.39     1907.65     95.35 o 
  -7   4   8      229.62      218.09     35.56 o 
  -6   4   8     1561.22     1466.49     48.62 o 
  -5   4   8     2391.29     2423.43     59.25 o 
  -4   4   8        5.89       -0.65      8.00 o 
  -3   4   8     9300.11     9457.96    215.65 o 
  -2   4   8     4458.44     4496.12     87.78 o 
  -1   4   8     1302.16     1304.97     39.79 o 
   0   4   8      993.87     1045.19     30.13 o 
   1   4   8      212.62      316.27     22.38 o 
   2   4   8     5284.36     5021.19     86.87 o 
   3   4   8      615.05      636.94     25.44 o 
   4   4   8      639.57      671.33     38.85 o 
   5   4   8      330.79      324.54     31.52 o 
   6   4   8      572.13      585.04     43.23 o 
   7   4   8      103.71      128.46     40.67 o 
   8   4   8      747.46      679.41     76.81 o 
   9   4   8       95.15       64.93     43.35 o 
 -10   5   8       20.89       52.76     57.44 o 
  -9   5   8      340.53      363.02     49.04 o 
  -8   5   8      177.32      148.96     33.23 o 
  -7   5   8      861.99      790.23     59.15 o 
  -6   5   8       43.26       73.15     18.69 o 
  -5   5   8      482.62      421.22     25.99 o 
  -4   5   8      676.68      649.14     26.57 o 
  -3   5   8       35.11       23.68     10.73 o 
  -2   5   8     1312.11     1527.64     44.63 o 
  -1   5   8      261.25      293.69     21.79 o 
   0   5   8     1419.36     1426.25     46.14 o 
   1   5   8       82.59       50.49      9.41 o 
   2   5   8      273.88      317.85     17.57 o 
   3   5   8      762.26      704.54     36.69 o 
   4   5   8     2204.28     2298.41     69.31 o 
   5   5   8      343.62      429.55     35.94 o 
   6   5   8       34.60        7.44     16.02 o 
   7   5   8      224.70      205.34     45.42 o 
   8   5   8       20.73       10.03     32.82 o 
   9   5   8       12.06       48.99     51.30 o 
 -10   6   8      536.71      718.74    163.84 o 
  -9   6   8       20.35       15.30     32.30 o 
  -8   6   8     1497.00     1587.63    107.28 o 
  -7   6   8      435.29      464.97     46.57 o 
  -6   6   8     2112.30     2052.50     77.90 o 
  -5   6   8     1644.68     1562.63     46.04 o 
  -4   6   8     1472.44     1442.10     39.37 o 
  -3   6   8      556.90      512.28     28.56 o 
  -2   6   8      532.67      625.04     45.46 o 
  -1   6   8       90.15      131.64     15.25 o 
   0   6   8      316.38      381.79     19.56 o 
   1   6   8     1172.43     1173.64     33.13 o 
   2   6   8     1139.96     1003.20     39.26 o 
   3   6   8      364.69      396.58     29.33 o 
   4   6   8     1091.45     1085.87     48.15 o 
   5   6   8        0.53        8.56     16.18 o 
   6   6   8      466.99      485.32     41.15 o 
   7   6   8       18.51        7.20     23.78 o 
   8   6   8      246.67      269.50     57.71 o 
   9   6   8      310.48      340.22     64.35 o 
 -10   7   8      112.90       59.28     76.94 o 
  -9   7   8      853.66      961.64     74.22 o 
  -8   7   8       44.71       72.46     30.54 o 
  -7   7   8      117.08      103.67     26.72 o 
  -6   7   8     1005.35      976.86     57.36 o 
  -5   7   8     1210.75     1182.20     51.17 o 
  -4   7   8     9195.15     9152.36    211.64 o 
  -3   7   8      261.79      299.22     23.63 o 
  -2   7   8     3498.86     3348.41     74.10 o 
  -1   7   8      149.87      177.35     16.83 o 
   0   7   8     3106.23     3104.90     60.25 o 
   1   7   8     1277.01     1293.77     35.49 o 
   2   7   8     3165.68     3074.50     74.85 o 
   3   7   8     4888.48     4918.43    106.47 o 
   4   7   8      132.59      113.54     20.77 o 
   5   7   8     1022.29     1026.94     51.14 o 
   6   7   8      458.69      391.72     36.93 o 
   7   7   8      137.91      155.06     41.70 o 
   8   7   8      198.91      183.99     49.54 o 
   9   7   8       37.63       48.66     68.78 o 
  -9   8   8        1.72       21.16     33.54 o 
  -8   8   8       19.09      -26.15     26.15 o 
  -7   8   8        2.43        4.91     28.69 o 
  -6   8   8        6.57        7.40     18.90 o 
  -5   8   8     2907.88     2872.46     90.82 o 
  -4   8   8      869.02      741.33     36.71 o 
  -3   8   8     2981.32     2827.96     69.88 o 
  -2   8   8        5.72       10.62      9.36 o 
  -1   8   8    13454.48    13066.56    206.21 o 
   0   8   8      283.35      295.51     18.03 o 
   1   8   8     5240.82     5348.29     99.48 o 
   2   8   8      156.74      145.93     24.85 o 
   3   8   8      138.81      122.75     19.62 o 
   4   8   8     1737.47     1686.32     60.10 o 
   5   8   8       86.66       41.84     22.37 o 
   6   8   8      376.13      354.60     44.97 o 
   7   8   8      390.29      332.05     59.00 o 
   8   8   8      336.43      535.02     84.82 o 
   9   8   8      676.39      955.41     99.51 o 
  -9   9   8      391.93      397.00     54.58 o 
  -8   9   8      522.20      468.22     55.04 o 
  -7   9   8     1537.73     1477.24     77.56 o 
  -6   9   8      110.83      128.88     28.33 o 
  -5   9   8       51.59       41.53     19.51 o 
  -4   9   8      776.06      798.15     37.78 o 
  -3   9   8       18.42       14.02     11.44 o 
  -2   9   8     2721.96     2622.22     65.44 o 
  -1   9   8        4.60       10.36     10.27 o 
   0   9   8      810.56      768.69     27.42 o 
   1   9   8     1747.24     1700.20     56.88 o 
   2   9   8     1131.12     1152.30     43.67 o 
   3   9   8        6.34        3.38     13.20 o 
   4   9   8       30.16       28.16     15.59 o 
   5   9   8      844.83      921.88     67.27 o 
   6   9   8      101.80       93.35     30.11 o 
   7   9   8      367.07      359.37     48.65 o 
   8   9   8      192.23      274.43     60.26 o 
   9   9   8      184.88      255.06     59.41 o 
  -9  10   8       50.88       40.55     38.35 o 
  -8  10   8      441.24      361.14     49.85 o 
  -7  10   8       39.02      -18.37     23.66 o 
  -6  10   8     3439.64     3342.66    108.26 o 
  -5  10   8      114.85      100.30     26.17 o 
  -4  10   8      242.10      211.42     29.83 o 
  -3  10   8       28.73       12.48     18.91 o 
  -2  10   8      262.95      275.66     23.44 o 
  -1  10   8      163.48      206.42     13.93 o 
   0  10   8       35.12       28.97      9.84 o 
   1  10   8       27.97       21.45      9.27 o 
   2  10   8      249.48      237.32     23.71 o 
   3  10   8      465.89      491.97     37.42 o 
   4  10   8      433.49      523.79     37.06 o 
   5  10   8       12.54       -3.27     17.26 o 
   6  10   8      175.57      141.51     37.47 o 
   7  10   8       25.20       28.10     29.18 o 
   8  10   8      508.87      460.44     93.17 o 
  -9  11   8      831.89      939.06     76.07 o 
  -8  11   8      242.35      208.93     40.51 o 
  -7  11   8     2001.33     2000.16     88.41 o 
  -6  11   8       14.91      -13.93     18.76 o 
  -5  11   8      915.84      878.55     55.95 o 
  -4  11   8      738.69      708.64     48.07 o 
  -3  11   8     1168.27     1156.36     43.97 o 
  -2  11   8     2014.09     1919.55     56.37 o 
  -1  11   8      784.55      693.98     26.09 o 
   0  11   8      463.24      472.79     23.99 o 
   1  11   8     6804.54     6660.09    111.47 o 
   2  11   8     2202.60     2140.36     63.27 o 
   3  11   8       39.73       42.07     15.68 o 
   4  11   8      183.81      214.87     26.55 o 
   5  11   8     1047.25     1047.53     66.48 o 
   6  11   8      133.20      121.46     33.51 o 
   7  11   8      421.99      539.86     60.30 o 
   8  11   8        1.89        1.57     39.41 o 
  -9  12   8       10.20      -38.54     38.54 o 
  -8  12   8       11.15       16.40     30.79 o 
  -7  12   8      585.99      587.63     56.17 o 
  -6  12   8        0.58       -4.45     21.69 o 
  -5  12   8     4566.03     4329.89    124.44 o 
  -4  12   8       73.42       75.68     21.94 o 
  -3  12   8     2021.53     2033.16     60.59 o 
  -2  12   8       58.16       53.40     14.11 o 
  -1  12   8     1045.28     1026.08     32.88 o 
   0  12   8      823.00      837.35     31.71 o 
   1  12   8     3432.74     3544.70     71.94 o 
   2  12   8      478.33      462.62     33.04 o 
   3  12   8      405.98      436.05     36.82 o 
   4  12   8      663.71      674.38     42.97 o 
   5  12   8       55.72       47.19     24.96 o 
   6  12   8       50.48       35.01     39.14 o 
   7  12   8        2.43      -19.15     27.90 o 
   8  12   8        0.95       40.15     51.72 o 
  -9  13   8       14.50       38.82     59.58 o 
  -8  13   8      365.16      470.36     57.00 o 
  -7  13   8        2.05      -11.21     30.91 o 
  -6  13   8      263.96      249.41     52.49 o 
  -5  13   8       82.03       88.69     25.84 o 
  -4  13   8     2002.87     1913.64     82.70 o 
  -3  13   8       13.06       25.18     13.86 o 
  -2  13   8     1303.43     1235.09     46.10 o 
  -1  13   8     1024.88      995.31     34.21 o 
   0  13   8      356.45      339.88     22.96 o 
   1  13   8       35.15       38.61     11.29 o 
   2  13   8     2549.47     2470.03     70.43 o 
   3  13   8      297.59      309.09     31.37 o 
   4  13   8       56.47        2.69     22.80 o 
   5  13   8      183.61      153.10     33.85 o 
   6  13   8       80.47       72.26     29.07 o 
   7  13   8      431.22      543.83     60.83 o 
   8  13   8      408.94      486.72     76.20 o 
  -9  14   8       11.22       27.02     49.59 o 
  -8  14   8      108.32       70.14     64.50 o 
  -7  14   8      380.08      256.76     43.94 o 
  -6  14   8      578.43      614.05     76.76 o 
  -5  14   8      469.59      441.68     49.58 o 
  -4  14   8       15.68       21.03     19.91 o 
  -3  14   8     1288.07     1356.01     74.48 o 
  -2  14   8      453.60      414.36     30.95 o 
  -1  14   8     2644.18     2496.46     59.04 o 
   0  14   8     2469.17     2496.93     60.33 o 
   1  14   8      121.94      169.33     17.98 o 
   2  14   8      323.98      331.74     32.45 o 
   3  14   8       17.98       12.65     14.95 o 
   4  14   8       65.45       73.88     23.80 o 
   5  14   8       98.60      104.45     38.69 o 
   6  14   8      107.70       83.29     32.12 o 
   7  14   8      175.46      140.45     40.61 o 
   8  14   8       41.89       38.36     38.32 o 
  -9  15   8      595.54      671.49    141.24 o 
  -8  15   8       11.76       32.20     33.79 o 
  -7  15   8      715.05      718.50     64.93 o 
  -6  15   8      174.07      207.29     38.15 o 
  -5  15   8      720.31      679.08     56.29 o 
  -4  15   8        9.91        6.29     18.71 o 
  -3  15   8      183.98      132.23     26.84 o 
  -2  15   8      471.67      474.99     37.40 o 
  -1  15   8      115.62      115.81     19.71 o 
   0  15   8      425.78      432.19     27.38 o 
   1  15   8      611.06      582.74     45.55 o 
   2  15   8      364.83      311.90     30.36 o 
   3  15   8     3688.38     3745.95    151.31 o 
   4  15   8       43.81       48.02     31.19 o 
   5  15   8      207.49      159.82     45.92 o 
   6  15   8       93.88       67.12     28.57 o 
   7  15   8      983.48      986.33     81.48 o 
   8  15   8       20.49       -7.33     38.77 o 
  -8  16   8      443.04      495.16     73.34 o 
  -7  16   8       17.74      -22.66     23.59 o 
  -6  16   8      349.92      261.84     43.18 o 
  -5  16   8     1063.02      937.19     64.94 o 
  -4  16   8      676.40      702.87     63.22 o 
  -3  16   8      246.54      185.75     37.36 o 
  -2  16   8      160.60      148.21     21.82 o 
  -1  16   8      238.73      260.98     27.45 o 
   0  16   8      755.13      817.85     36.28 o 
   1  16   8      329.76      339.70     41.69 o 
   2  16   8      886.60      820.46     44.36 o 
   3  16   8      193.67      190.80     32.76 o 
   4  16   8      924.36     1017.34     66.26 o 
   5  16   8      131.06      120.65     31.14 o 
   6  16   8      889.02      810.78     70.58 o 
   7  16   8        0.16      -25.69     25.69 o 
  -8  17   8        1.88        0.51     40.49 o 
  -7  17   8      255.81      215.03     44.55 o 
  -6  17   8      841.13      750.98     90.07 o 
  -5  17   8        1.81       37.06     27.42 o 
  -4  17   8     1617.97     1631.31     78.49 o 
  -3  17   8      330.61      345.44     41.33 o 
  -2  17   8     1750.98     1730.42     60.74 o 
  -1  17   8       14.33       22.19     15.21 o 
   0  17   8      951.59     1002.80     40.83 o 
   1  17   8      817.36      742.53     41.55 o 
   2  17   8       78.82       80.55     26.96 o 
   3  17   8       11.18        3.44     16.99 o 
   4  17   8       92.89      104.45     28.85 o 
   5  17   8       44.37       12.00     26.36 o 
   6  17   8      292.69      284.20     45.64 o 
   7  17   8      788.84      713.22     72.72 o 
  -8  18   8      176.38      237.45     59.73 o 
  -7  18   8       97.97      155.50     40.86 o 
  -6  18   8       48.78       38.77     31.85 o 
  -5  18   8      413.78      475.68     53.45 o 
  -4  18   8      243.52      255.16     39.95 o 
  -3  18   8     1416.09     1413.72     71.74 o 
  -2  18   8      123.45      113.41     27.79 o 
  -1  18   8     1162.65     1205.54     57.14 o 
   0  18   8        0.20        1.78     14.24 o 
   1  18   8     2786.93     2750.01     84.70 o 
   2  18   8      349.17      435.96     42.70 o 
   3  18   8        1.46       11.51     19.83 o 
   4  18   8      339.57      347.19     44.50 o 
   5  18   8      702.24      651.63     63.37 o 
   6  18   8       48.42       32.59     37.29 o 
   7  18   8      306.12      214.13     63.65 o 
  -8  19   8        1.28      -47.34     54.43 o 
  -7  19   8       56.54       19.64     43.56 o 
  -6  19   8      277.69      277.36     47.14 o 
  -5  19   8      300.28      306.20     47.00 o 
  -4  19   8      579.86      609.42     56.18 o 
  -3  19   8      264.98      195.62     35.61 o 
  -2  19   8      232.79      224.98     36.18 o 
  -1  19   8      580.00      579.78     41.05 o 
   0  19   8     1126.58     1084.71     52.08 o 
   1  19   8      232.69      168.01     30.09 o 
   2  19   8        7.22      -23.49     27.97 o 
   3  19   8      567.89      598.28     56.95 o 
   4  19   8      109.01      154.46     33.98 o 
   5  19   8     1088.46      981.62     91.46 o 
   6  19   8       19.32       72.90     36.07 o 
   7  19   8      728.27      683.05     74.35 o 
  -7  20   8      242.20      256.58     63.96 o 
  -6  20   8      188.18      166.96     43.13 o 
  -5  20   8       25.67       17.38     30.61 o 
  -4  20   8       36.06       29.27     27.35 o 
  -3  20   8       55.45       42.44     25.24 o 
  -2  20   8      123.33      107.36     28.44 o 
  -1  20   8        2.57       -8.63     16.08 o 
   0  20   8      543.28      515.07     46.18 o 
   1  20   8      889.81      812.01     56.52 o 
   2  20   8       25.25       27.58     22.72 o 
   3  20   8       16.82       44.26     21.38 o 
   4  20   8      463.31      446.49     51.47 o 
   5  20   8       11.96      -13.41     31.13 o 
   6  20   8     1247.92     1253.48     89.42 o 
   7  20   8        4.23       74.95     85.53 o 
  -7  21   8      645.69      801.31     96.30 o 
  -6  21   8        9.67       14.92     34.55 o 
  -5  21   8      518.22      476.56     57.96 o 
  -4  21   8      130.67      134.78     35.75 o 
  -3  21   8        2.07       -7.76     23.54 o 
  -2  21   8      249.24      241.08     37.88 o 
  -1  21   8        1.31      -18.84     18.84 o 
   0  21   8        0.63        2.64     19.62 o 
   1  21   8      650.54      605.65     52.31 o 
   2  21   8       11.64        5.34     27.30 o 
   3  21   8      627.55      706.67     59.98 o 
   4  21   8      109.29      135.81     36.79 o 
   5  21   8      139.56      171.79     43.95 o 
   6  21   8       10.66       72.14     41.04 o 
  -7  22   8      192.26      193.44     65.82 o 
  -6  22   8      421.01      441.60     66.67 o 
  -5  22   8      360.62      295.77     50.52 o 
  -4  22   8      806.31      759.18     69.96 o 
  -3  22   8     1887.17     1858.43     90.58 o 
  -2  22   8      301.75      281.06     42.76 o 
  -1  22   8     1855.37     1708.46     79.07 o 
   0  22   8      207.49      133.30     46.34 o 
   1  22   8      361.20      268.80     47.89 o 
   2  22   8      511.41      440.09     73.96 o 
   3  22   8       97.41      141.26     32.54 o 
   4  22   8       35.34       26.46     29.66 o 
   5  22   8       12.77       73.07     32.78 o 
   6  22   8        3.33       34.46     37.75 o 
  -6  23   8      225.75      218.46     60.32 o 
  -5  23   8      125.53       38.36     37.50 o 
  -4  23   8      195.73      209.36     53.15 o 
  -3  23   8      488.85      459.46     55.84 o 
  -2  23   8     1010.61      969.85     69.79 o 
  -1  23   8      190.09      172.83     42.19 o 
   0  23   8      540.83      586.97     54.50 o 
   1  23   8        4.10       10.63     28.78 o 
   2  23   8      183.82      221.06     49.50 o 
   3  23   8      131.85      152.86     36.08 o 
   4  23   8     1070.38     1177.74     82.66 o 
   5  23   8      171.06      141.41     43.35 o 
  -6  24   8        1.07       40.42     51.89 o 
  -5  24   8      318.74      345.54     57.74 o 
  -4  24   8      514.80      581.66     64.14 o 
  -3  24   8      164.44      119.15     38.49 o 
  -2  24   8      243.05      191.70     55.53 o 
  -1  24   8      657.61      651.72     86.54 o 
   0  24   8       11.50       -7.79     28.20 o 
   1  24   8      236.78      256.73     47.25 o 
   2  24   8      375.12      392.15     60.45 o 
   3  24   8      497.19      413.07     79.54 o 
   4  24   8      453.48      496.63     76.34 o 
   5  24   8       16.67      -42.24     42.24 o 
  -5  25   8      381.64      460.67     64.58 o 
  -4  25   8       57.51       80.49     39.89 o 
  -3  25   8      260.74      234.34     44.29 o 
  -2  25   8      864.16      930.28     72.27 o 
  -1  25   8      490.96      531.01     66.50 o 
   0  25   8      575.89      662.02    144.66 o 
   1  25   8      343.84      299.10     80.48 o 
   2  25   8      135.47      105.94     39.60 o 
   3  25   8      187.96      121.44     44.40 o 
   4  25   8        8.37       80.07     58.79 o 
   5  25   8      894.29     1006.47    195.94 o 
  -5  26   8       19.67      -43.06     49.08 o 
  -4  26   8      873.72      950.30     81.02 o 
  -3  26   8      110.71      136.29     42.81 o 
  -2  26   8       97.63       66.97     35.73 o 
  -1  26   8       12.99      -33.05     33.05 o 
   0  26   8       36.51      -35.78     74.37 o 
   1  26   8       69.47      107.13     46.67 o 
   2  26   8      119.42       55.66     42.38 o 
   3  26   8       30.28       16.61     38.16 o 
   4  26   8      762.60      758.19     89.10 o 
  -4  27   8      613.63      783.37     76.63 o 
  -3  27   8       92.30       64.26     40.04 o 
  -2  27   8     1064.94      989.27    105.23 o 
  -1  27   8       34.65       35.49     40.83 o 
   0  27   8      731.30      826.38    129.69 o 
   1  27   8        8.77       96.98     44.81 o 
   2  27   8      131.65      169.61     51.75 o 
   3  27   8       11.06       56.46     46.60 o 
  -4  28   8       10.86      240.51     86.02 o 
  -3  28   8      924.29     1030.62     99.00 o 
  -2  28   8      133.63       80.22     49.14 o 
  -1  28   8      894.31      938.24    112.54 o 
   0  28   8       36.61      -16.02     36.47 o 
   1  28   8       43.13       71.93     59.25 o 
   2  28   8        7.31       -2.13     43.58 o 
   3  28   8       77.75      103.27     49.67 o 
  -2  29   8     1631.63     2058.58    153.11 o 
  -1  29   8       11.82       29.74     55.26 o 
   0  29   8       68.94       43.72     54.74 o 
   1  29   8      277.33      325.58     86.48 o 
   2  29   8        2.67       -1.96     44.62 o 
   0  30   8      232.91      342.19    105.13 o 
  -9   0   9       71.11       83.41     63.39 o 
  -7   0   9      439.42      543.61     51.80 o 
  -5   0   9     1398.41     1316.62     60.20 o 
  -3   0   9      785.01      755.96     39.77 o 
  -1   0   9      806.63     1051.03     43.51 o 
   1   0   9       44.62       60.19     20.84 o 
   3   0   9      252.11      270.19     29.20 o 
   5   0   9     3271.33     3243.13    147.60 o 
   7   0   9      264.89      312.68     61.75 o 
   9   0   9        8.56      -25.83     74.28 o 
 -10   1   9      335.12      349.21     81.05 o 
  -9   1   9      249.01      244.07     94.00 o 
  -8   1   9      166.92      194.67     43.72 o 
  -7   1   9      785.53      734.83     45.33 o 
  -6   1   9      207.25      245.79     24.23 o 
  -5   1   9      270.38      272.35     22.60 o 
  -4   1   9     2300.22     2176.91     52.52 o 
  -3   1   9      280.55      253.78     17.08 o 
  -2   1   9      732.35      669.39     24.84 o 
  -1   1   9      138.52      144.59     13.17 o 
   0   1   9      129.25      147.16     13.78 o 
   1   1   9     4772.60     4706.95     83.17 o 
   2   1   9     1708.50     1636.76     43.85 o 
   3   1   9     1679.12     1715.69     47.10 o 
   4   1   9      163.10      167.11     18.78 o 
   5   1   9        6.25        0.13     17.78 o 
   6   1   9     3572.17     3703.71    119.20 o 
   7   1   9       47.66       61.40     28.26 o 
   8   1   9       29.56      -14.97     36.91 o 
   9   1   9      132.78      124.70     60.10 o 
 -10   2   9      626.34      554.26    127.69 o 
  -9   2   9       76.80      105.99     73.34 o 
  -8   2   9      241.75      219.01     42.51 o 
  -7   2   9      116.23       56.17     30.85 o 
  -6   2   9       37.72       28.32     14.66 o 
  -5   2   9      938.33      923.01     38.92 o 
  -4   2   9      509.34      522.63     30.70 o 
  -3   2   9     1604.53     1727.30     43.72 o 
  -2   2   9     3726.46     4075.23     72.67 o 
  -1   2   9     5316.21     5651.44     92.40 o 
   0   2   9       10.48       16.77      8.04 o 
   1   2   9       90.50       80.62     11.22 o 
   2   2   9     3365.90     3344.65     68.00 o 
   3   2   9        0.15       -7.70      9.45 o 
   4   2   9     3710.90     3617.57     90.86 o 
   5   2   9        2.48        6.73     16.75 o 
   6   2   9      422.23      471.26     48.15 o 
   7   2   9       41.77       17.00     24.74 o 
   8   2   9       13.82      -19.41     32.23 o 
   9   2   9      101.31      140.43     60.23 o 
 -10   3   9        6.92       14.97    115.14 o 
  -9   3   9      288.44      232.03    137.89 o 
  -8   3   9        2.05      -18.37     23.31 o 
  -7   3   9      698.77      665.47     54.26 o 
  -6   3   9      614.24      587.44     39.21 o 
  -5   3   9       54.77       61.68     13.63 o 
  -4   3   9      366.54      363.28     21.94 o 
  -3   3   9      620.92      692.35     25.11 o 
  -2   3   9      116.99      141.52     14.11 o 
  -1   3   9       92.29      124.42     12.77 o 
   0   3   9     1484.44     1474.01     38.31 o 
   1   3   9     1626.46     1512.41     39.94 o 
   2   3   9      131.72      149.22     15.19 o 
   3   3   9    13114.88    13050.36    193.34 o 
   4   3   9      664.08      639.36     41.41 o 
   5   3   9     1255.32     1271.52     55.41 o 
   6   3   9        2.61        8.58     19.86 o 
   7   3   9       64.18       75.45     32.41 o 
   8   3   9      402.12      364.22     62.23 o 
   9   3   9      387.57      361.92    184.98 o 
 -10   4   9      669.91      732.82    101.13 o 
  -9   4   9       43.08      132.13     55.99 o 
  -8   4   9       63.62       49.36     28.36 o 
  -7   4   9      184.27      134.43     29.11 o 
  -6   4   9       20.05       15.92     16.57 o 
  -5   4   9        4.33        5.86     12.05 o 
  -4   4   9        0.05       10.21      9.45 o 
  -3   4   9     1010.69      988.88     38.07 o 
  -2   4   9     2121.02     2123.79     55.37 o 
  -1   4   9      418.98      382.95     19.25 o 
   0   4   9       27.02        7.37      6.93 o 
   1   4   9     3167.23     3248.59     64.57 o 
   2   4   9     3134.14     3066.73     63.46 o 
   3   4   9       18.92       21.20     12.93 o 
   4   4   9     7162.03     7015.38    173.66 o 
   5   4   9       25.98       50.74     19.28 o 
   6   4   9      457.82      466.58     47.17 o 
   7   4   9      258.30      243.59     48.72 o 
   8   4   9      377.96      351.15     60.97 o 
   9   4   9      190.44      155.21     65.64 o 
 -10   5   9       25.72       96.62     60.22 o 
  -9   5   9       53.82      113.76     45.97 o 
  -8   5   9       75.68       49.01     26.67 o 
  -7   5   9       83.99       68.57     23.83 o 
  -6   5   9      759.25      821.22     47.08 o 
  -5   5   9      498.27      433.31     32.40 o 
  -4   5   9     4704.77     4426.79     96.94 o 
  -3   5   9       94.78      125.19     26.06 o 
  -2   5   9     1128.50     1023.03     40.11 o 
  -1   5   9       65.99       65.25     12.34 o 
   0   5   9     1455.11     1460.73     38.42 o 
   1   5   9       41.56       41.31     12.38 o 
   2   5   9       41.26       37.21      9.50 o 
   3   5   9      191.42      212.47     23.13 o 
   4   5   9     1937.28     1831.97     62.48 o 
   5   5   9     1444.96     1414.55     71.54 o 
   6   5   9      430.92      456.66     47.37 o 
   7   5   9      252.10      300.72     52.20 o 
   8   5   9       57.15       58.88     38.25 o 
   9   5   9        1.11      -36.56     36.56 o 
  -9   6   9       41.45      105.02     34.62 o 
  -8   6   9      303.26      302.60     42.87 o 
  -7   6   9      163.53      150.53     49.36 o 
  -6   6   9       50.56       50.10     21.07 o 
  -5   6   9     3921.76     3941.19    106.84 o 
  -4   6   9        2.90       34.19     14.70 o 
  -3   6   9     1648.31     1443.42     47.65 o 
  -2   6   9        1.00       13.04      8.84 o 
  -1   6   9     2012.68     1916.42     52.17 o 
   0   6   9     1017.21      987.32     31.35 o 
   1   6   9     3021.48     3061.44     62.44 o 
   2   6   9      662.33      723.60     26.29 o 
   3   6   9       38.87       10.20     11.88 o 
   4   6   9      525.42      505.23     36.63 o 
   5   6   9      160.75      130.91     24.44 o 
   6   6   9      576.90      550.56     44.64 o 
   7   6   9      293.67      337.89     57.05 o 
   8   6   9       39.88       49.23     35.28 o 
   9   6   9       28.60       83.68     49.37 o 
  -9   7   9      218.66      266.92     50.92 o 
  -8   7   9       19.57       30.47     29.67 o 
  -7   7   9        7.32      -18.91     18.91 o 
  -6   7   9        8.20      -15.54     15.54 o 
  -5   7   9       37.64       46.17     15.64 o 
  -4   7   9     1128.63     1031.85     42.35 o 
  -3   7   9        4.06        6.06     10.15 o 
  -2   7   9     1781.05     1762.06     51.65 o 
  -1   7   9      139.58       85.55     16.84 o 
   0   7   9      274.04      279.86     28.66 o 
   1   7   9     1083.51      974.98     33.66 o 
   2   7   9      261.87      241.03     23.82 o 
   3   7   9      597.49      548.60     35.54 o 
   4   7   9      388.77      371.20     33.36 o 
   5   7   9     2019.16     2160.08     74.45 o 
   6   7   9        1.91       13.93     18.21 o 
   7   7   9      120.87      104.12     38.60 o 
   8   7   9        4.13      -41.31     41.31 o 
   9   7   9       80.01       63.76     77.18 o 
  -9   8   9        0.22      -23.48     33.34 o 
  -8   8   9      433.75      367.20     60.79 o 
  -7   8   9        5.75       -8.29     21.33 o 
  -6   8   9      443.71      424.75     43.82 o 
  -5   8   9       15.09       12.34     14.24 o 
  -4   8   9     2350.45     2234.35     78.90 o 
  -3   8   9     4115.77     3989.05     89.35 o 
  -2   8   9     1429.89     1383.36     45.72 o 
  -1   8   9      177.62      151.49     17.80 o 
   0   8   9     4985.35     4973.56     87.23 o 
   1   8   9      895.71      936.67     52.66 o 
   2   8   9    11428.60    10855.13    268.24 o 
   3   8   9      594.15      559.59     36.35 o 
   4   8   9     2591.12     2569.80     87.00 o 
   5   8   9     1232.11     1244.96     64.56 o 
   6   8   9     1045.76     1000.01     68.45 o 
   7   8   9       29.49      -36.26     36.26 o 
   8   8   9      840.60      891.98     97.22 o 
  -9   9   9      345.37      332.47     53.55 o 
  -8   9   9      440.29      461.59     54.86 o 
  -7   9   9      138.64      193.74     40.29 o 
  -6   9   9      856.28      737.28     54.39 o 
  -5   9   9        0.74      -11.56     16.31 o 
  -4   9   9      249.76      230.23     23.84 o 
  -3   9   9      589.73      680.45     35.85 o 
  -2   9   9     1314.07     1169.88     42.65 o 
  -1   9   9     1787.74     1749.40     52.25 o 
   0   9   9      543.35      542.57     24.61 o 
   1   9   9     2228.36     2200.61     51.46 o 
   2   9   9      279.94      273.09     26.92 o 
   3   9   9     2155.82     2136.55     67.18 o 
   4   9   9      122.16      128.02     22.63 o 
   5   9   9      684.19      718.58     57.76 o 
   6   9   9      143.99      140.48     37.67 o 
   7   9   9      153.72      108.26     41.77 o 
   8   9   9       20.51       -0.55     37.66 o 
  -9  10   9      790.56      848.74     74.88 o 
  -8  10   9       30.68       21.47     41.54 o 
  -7  10   9      995.06     1066.35     69.35 o 
  -6  10   9      304.27      311.27     38.98 o 
  -5  10   9     1010.26     1066.59     66.81 o 
  -4  10   9      549.53      596.85     35.70 o 
  -3  10   9     1038.16      946.13     41.85 o 
  -2  10   9      685.45      702.87     35.52 o 
  -1  10   9     2006.80     1898.73     55.95 o 
   0  10   9        8.69        7.18      8.01 o 
   1  10   9      126.04      120.01     14.76 o 
   2  10   9       16.09       10.00     12.15 o 
   3  10   9       20.95      -17.13     22.10 o 
   4  10   9      432.33      455.84     42.34 o 
   5  10   9      633.30      654.71     46.96 o 
   6  10   9        0.20        7.65     26.03 o 
   7  10   9      121.13       85.78     32.01 o 
   8  10   9        4.80       -5.56     36.95 o 
  -9  11   9        8.97      -26.69     35.95 o 
  -8  11   9      352.75      358.99     75.40 o 
  -7  11   9        7.68      -24.02     24.02 o 
  -6  11   9      854.61      836.27     82.62 o 
  -5  11   9      353.28      366.28     75.54 o 
  -4  11   9      273.68      340.77     40.64 o 
  -3  11   9      397.33      415.45     30.61 o 
  -2  11   9     1482.73     1499.57     50.79 o 
  -1  11   9     2566.09     2506.38     67.17 o 
   0  11   9     2602.96     2564.09     58.11 o 
   1  11   9      468.08      506.81     26.58 o 
   2  11   9     2195.69     2044.58     63.46 o 
   3  11   9      129.81      118.21     21.41 o 
   4  11   9       75.79       71.24     19.30 o 
   5  11   9      220.80      203.43     34.38 o 
   6  11   9        5.24       40.91     24.96 o 
   7  11   9      359.61      448.82     80.76 o 
   8  11   9      635.90      727.25     85.89 o 
  -9  12   9       91.51       58.63     40.79 o 
  -8  12   9       30.88       34.41     37.66 o 
  -7  12   9       19.95        2.81     26.25 o 
  -6  12   9      575.01      455.35     48.64 o 
  -5  12   9      191.00      224.78     33.84 o 
  -4  12   9       25.22        8.84     18.73 o 
  -3  12   9      464.17      446.12     31.89 o 
  -2  12   9        1.07        5.90     12.07 o 
  -1  12   9      120.09      104.35     25.68 o 
   0  12   9     3671.65     3434.35     71.25 o 
   1  12   9      351.24      369.13     23.23 o 
   2  12   9      323.75      339.58     30.35 o 
   3  12   9       56.40       45.80     17.34 o 
   4  12   9     1860.20     1947.62     90.39 o 
   5  12   9        1.11       50.88     27.26 o 
   6  12   9     1753.99     1704.60    158.78 o 
   7  12   9       97.62       26.98     33.12 o 
   8  12   9       30.98       28.00     39.99 o 
  -9  13   9      839.81      911.87     97.65 o 
  -8  13   9      481.16      487.10     59.60 o 
  -7  13   9       53.17       86.98     33.21 o 
  -6  13   9       89.40       42.08     26.27 o 
  -5  13   9      100.08       74.28     30.35 o 
  -4  13   9      241.76      223.86     33.61 o 
  -3  13   9      120.70      104.36     25.08 o 
  -2  13   9      115.45      179.97     22.85 o 
  -1  13   9     7219.51     7165.39    138.23 o 
   0  13   9     1621.01     1526.60     45.02 o 
   1  13   9     6094.95     6015.59    123.14 o 
   2  13   9     1502.31     1450.48     54.13 o 
   3  13   9     3166.63     3135.28     94.55 o 
   4  13   9      127.30      112.24     25.01 o 
   5  13   9     3895.50     3931.78    130.43 o 
   6  13   9      155.73      146.20     41.47 o 
   7  13   9      397.02      415.03     84.17 o 
   8  13   9      141.24      187.50     58.73 o 
  -9  14   9       56.72       63.67     62.77 o 
  -8  14   9      155.76      121.44     36.97 o 
  -7  14   9       54.19       -0.54     37.71 o 
  -6  14   9        6.57      -12.49     33.27 o 
  -5  14   9     1051.20      990.49     64.51 o 
  -4  14   9       15.97       58.25     24.30 o 
  -3  14   9      118.48      156.58     26.98 o 
  -2  14   9      633.18      566.75     36.46 o 
  -1  14   9       40.53       40.59     15.42 o 
   0  14   9      520.90      611.96     30.28 o 
   1  14   9     1758.47     1593.33     72.80 o 
   2  14   9        3.65       17.37     15.46 o 
   3  14   9       14.17       21.44     15.19 o 
   4  14   9        7.56       -1.69     23.59 o 
   5  14   9      187.26      147.77     38.96 o 
   6  14   9      392.03      392.77     57.14 o 
   7  14   9        8.98       -2.94     32.40 o 
   8  14   9       21.82      -11.73     38.33 o 
  -8  15   9      352.48      343.02     52.91 o 
  -7  15   9      206.67      201.54     62.73 o 
  -6  15   9      448.07      454.41     51.13 o 
  -5  15   9       52.64       36.07     24.72 o 
  -4  15   9      895.19      960.38     61.84 o 
  -3  15   9        1.93       15.56     18.06 o 
  -2  15   9     1240.52     1266.16     51.32 o 
  -1  15   9      124.00       95.91     19.43 o 
   0  15   9      210.92      236.32     26.05 o 
   1  15   9       40.85       43.58     16.39 o 
   2  15   9       95.59       45.64     17.54 o 
   3  15   9     1527.18     1646.86     84.68 o 
   4  15   9       60.97       73.43     24.76 o 
   5  15   9       59.94       87.32     30.24 o 
   6  15   9       82.49       94.23     35.99 o 
   7  15   9        2.36       -2.20     29.26 o 
  -8  16   9        8.13       62.09     38.41 o 
  -7  16   9     1617.23     1699.93     93.41 o 
  -6  16   9      130.81       44.53     33.03 o 
  -5  16   9      113.01      160.82     33.97 o 
  -4  16   9       78.16      101.05     26.44 o 
  -3  16   9     1463.44     1629.30     73.11 o 
  -2  16   9      126.00       84.51     29.34 o 
  -1  16   9     1752.73     1795.07     61.52 o 
   0  16   9      611.50      490.32     35.56 o 
   1  16   9      148.39      148.66     24.95 o 
   2  16   9      747.02      731.62     43.88 o 
   3  16   9      745.28      742.43     47.48 o 
   4  16   9        2.24       -2.09     17.91 o 
   5  16   9      185.49      199.53     39.21 o 
   6  16   9      792.83      870.07     74.12 o 
   7  16   9      502.61      468.97     61.24 o 
  -8  17   9        1.57      -42.23     42.23 o 
  -7  17   9      241.11      202.19     44.70 o 
  -6  17   9       34.71        4.25     30.29 o 
  -5  17   9       84.42       82.18     32.18 o 
  -4  17   9       69.10       63.82     26.68 o 
  -3  17   9     1004.62     1026.68     63.46 o 
  -2  17   9        3.65       12.26     16.10 o 
  -1  17   9      176.19      143.44     24.37 o 
   0  17   9     1841.37     1804.92     63.03 o 
   1  17   9      157.26      197.73     24.93 o 
   2  17   9      298.89      250.47     30.23 o 
   3  17   9     2224.00     2197.16     88.17 o 
   4  17   9      143.19      140.10     52.32 o 
   5  17   9      116.75       61.73     31.38 o 
   6  17   9      135.93      158.10     39.61 o 
   7  17   9      411.80      362.50     59.34 o 
  -8  18   9      762.16      776.74     99.25 o 
  -7  18   9        0.06        8.63     34.82 o 
  -6  18   9      210.69      141.57     44.65 o 
  -5  18   9      508.76      472.86     51.91 o 
  -4  18   9       13.96       -6.21     33.31 o 
  -3  18   9       75.32       95.32     28.97 o 
  -2  18   9      835.51      850.32     57.43 o 
  -1  18   9      217.11      225.05     36.58 o 
   0  18   9     2471.56     2501.68    121.34 o 
   1  18   9      132.25      138.74     27.42 o 
   2  18   9      366.57      354.86     41.35 o 
   3  18   9       22.96       29.74     23.89 o 
   4  18   9      241.34      192.25     37.46 o 
   5  18   9      458.03      408.11     51.92 o 
   6  18   9     1497.26     1604.11     95.85 o 
   7  18   9        8.47       -5.63     41.50 o 
  -7  19   9      247.18      213.98     50.04 o 
  -6  19   9       75.13       34.46     33.38 o 
  -5  19   9        6.92        8.55     27.18 o 
  -4  19   9       26.68       23.52     26.25 o 
  -3  19   9       68.76       32.35     24.72 o 
  -2  19   9        4.22      -16.79     16.79 o 
  -1  19   9        6.72       15.60     17.02 o 
   0  19   9      216.16      201.93     33.00 o 
   1  19   9      578.68      527.61     48.20 o 
   2  19   9       98.19       81.32     26.39 o 
   3  19   9      138.34      116.39     28.93 o 
   4  19   9      518.33      546.84     75.84 o 
   5  19   9       75.97       61.77     53.39 o 
   6  19   9      238.39      202.50     47.87 o 
  -7  20   9      149.72      133.17     46.63 o 
  -6  20   9       42.22       62.04     38.62 o 
  -5  20   9     1363.62     1412.96     86.37 o 
  -4  20   9       70.60       84.03     30.65 o 
  -3  20   9      868.18      901.19     69.22 o 
  -2  20   9       18.98       16.36     29.13 o 
  -1  20   9      941.89     1053.42     61.71 o 
   0  20   9     1235.66     1209.94     67.07 o 
   1  20   9      305.01      327.71     41.61 o 
   2  20   9      504.69      496.31     60.79 o 
   3  20   9        2.97        7.97     22.51 o 
   4  20   9        4.08       49.13     27.26 o 
   5  20   9      545.57      594.89     65.85 o 
   6  20   9      780.61      825.06     76.75 o 
  -7  21   9       28.98       38.93     49.80 o 
  -6  21   9     1234.71     1457.04     94.50 o 
  -5  21   9        3.04       -3.26     30.09 o 
  -4  21   9      679.67      738.95     65.85 o 
  -3  21   9        0.05      -21.51     21.51 o 
  -2  21   9     1004.55     1030.56     68.98 o 
  -1  21   9       48.43       15.71     26.87 o 
   0  21   9     1327.76     1391.52     71.85 o 
   1  21   9       25.53       22.06     22.14 o 
   2  21   9        9.18       -1.84     23.99 o 
   3  21   9       34.23       41.60     27.33 o 
   4  21   9      163.85      223.05     41.02 o 
   5  21   9      194.18      254.32     58.37 o 
   6  21   9      109.00      190.66     48.22 o 
  -6  22   9       54.11       31.69     37.63 o 
  -5  22   9       21.62       22.42     34.15 o 
  -4  22   9      149.50      171.70     40.64 o 
  -3  22   9       24.83        2.48     37.11 o 
  -2  22   9       49.79       -3.34     25.00 o 
  -1  22   9      394.33      400.38     55.92 o 
   0  22   9        3.53       -8.12     20.92 o 
   1  22   9        1.17       27.19     28.34 o 
   2  22   9     1389.56     1311.31    123.53 o 
   3  22   9       27.21       21.50     30.82 o 
   4  22   9     1544.14     1643.70    124.96 o 
   5  22   9      444.25      542.46     64.51 o 
   6  22   9        7.15       98.74     45.86 o 
  -6  23   9      317.22      304.28     59.08 o 
  -5  23   9      144.20      114.97     43.86 o 
  -4  23   9       82.38       59.10     35.59 o 
  -3  23   9      406.79      397.40     53.41 o 
  -2  23   9        0.09      -14.46     25.98 o 
  -1  23   9      352.01      374.56     54.95 o 
   0  23   9       61.98       56.34     33.05 o 
   1  23   9     1148.79     1189.62     88.15 o 
   2  23   9      315.09      228.63     47.06 o 
   3  23   9     1133.25     1307.47    101.55 o 
   4  23   9       15.04      114.77     44.45 o 
   5  23   9      202.43      262.09     63.73 o 
  -6  24   9        9.10       15.66     54.43 o 
  -5  24   9       15.15       29.79     36.98 o 
  -4  24   9       12.17       20.07     34.76 o 
  -3  24   9      485.78      367.53     51.18 o 
  -2  24   9      550.25      422.51     60.31 o 
  -1  24   9       43.85      107.62     55.64 o 
   0  24   9      329.71      397.49     79.00 o 
   1  24   9       51.78       97.04     39.15 o 
   2  24   9      242.43      277.09     53.14 o 
   3  24   9       50.36       24.22     35.95 o 
   4  24   9      178.69      253.43     58.50 o 
   5  24   9        6.03       32.06     45.14 o 
  -5  25   9       30.34       16.08     42.46 o 
  -4  25   9     1515.45     1726.21    102.01 o 
  -3  25   9       61.50      -32.07     32.07 o 
  -2  25   9      576.27      599.46     70.09 o 
  -1  25   9      431.88      474.18     67.17 o 
   0  25   9      111.50       82.70     51.36 o 
   1  25   9       62.80       53.01     43.79 o 
   2  25   9       24.09       47.89     46.50 o 
   3  25   9       39.12       26.12     37.48 o 
   4  25   9        8.33      -21.28     44.38 o 
  -5  26   9      563.91      652.44    126.68 o 
  -4  26   9       25.41        7.43     43.38 o 
  -3  26   9     1002.98     1103.71     85.40 o 
  -2  26   9       14.48       71.01     41.59 o 
  -1  26   9      143.68      172.83     45.11 o 
   0  26   9       29.64       32.39     46.34 o 
   1  26   9       94.52       50.13     64.39 o 
   2  26   9      188.61      187.52     50.92 o 
   3  26   9       39.23       27.15     39.66 o 
   4  26   9        0.58      -17.62     41.21 o 
  -4  27   9       45.36       35.57     45.08 o 
  -3  27   9       15.16      -14.62     37.94 o 
  -2  27   9      258.70      274.29     60.63 o 
  -1  27   9        8.78      -33.62     33.62 o 
   0  27   9        1.88      136.16     92.37 o 
   1  27   9     1270.55     1219.39    129.90 o 
   2  27   9       70.26       48.59     41.04 o 
   3  27   9      389.66      454.16     75.85 o 
  -3  28   9        3.16       14.07     43.12 o 
  -2  28   9      246.29      233.29     56.90 o 
  -1  28   9       64.33      -12.39     64.18 o 
   0  28   9      236.05      220.25     71.78 o 
   1  28   9        0.06       97.54     52.20 o 
   2  28   9     1000.25      931.12    257.47 o 
  -2  29   9      254.01      219.75     73.68 o 
  -1  29   9       43.59      115.28     58.43 o 
   0  29   9      211.84      207.33    122.91 o 
   1  29   9       52.35       55.03     49.73 o 
 -10   0  10      253.07      295.61    116.44 o 
  -8   0  10      267.31      394.27     89.89 o 
  -6   0  10      132.79       91.72     25.70 o 
  -4   0  10      898.46      858.26     47.77 o 
  -2   0  10      257.21      270.77     39.93 o 
   0   0  10     1292.87     1213.91     50.66 o 
   2   0  10     2542.82     2515.85     83.15 o 
   4   0  10      232.11      186.06     40.29 o 
   6   0  10        4.59        7.04     30.76 o 
   8   0  10      705.39      729.86     94.66 o 
 -10   1  10      374.79      460.20    120.74 o 
  -9   1  10      192.59      131.60     60.40 o 
  -8   1  10      567.95      459.90    106.28 o 
  -7   1  10      136.80       93.87     27.06 o 
  -6   1  10     1059.56     1012.85     49.06 o 
  -5   1  10      290.82      288.93     26.39 o 
  -4   1  10     4038.55     3962.03    114.70 o 
  -3   1  10      615.60      616.12     31.99 o 
  -2   1  10     1742.97     1822.69     44.06 o 
  -1   1  10     6023.10     6136.05    101.23 o 
   0   1  10      337.49      351.88     20.84 o 
   1   1  10     3157.10     3085.35     64.35 o 
   2   1  10      351.88      359.75     23.22 o 
   3   1  10     1839.90     1917.47     52.36 o 
   4   1  10     1167.38     1193.68     49.91 o 
   5   1  10       13.09        0.71     20.61 o 
   6   1  10       14.18       11.99     22.21 o 
   7   1  10      221.49      188.29     38.18 o 
   8   1  10        5.62       57.28     38.54 o 
   9   1  10      100.06      117.54     69.11 o 
 -10   2  10      257.15      293.13    116.14 o 
  -9   2  10      336.45      292.36     90.13 o 
  -8   2  10        4.83        6.08     31.09 o 
  -7   2  10     1156.45     1196.87     57.43 o 
  -6   2  10      195.39      186.97     32.01 o 
  -5   2  10     1180.25     1227.82     49.02 o 
  -4   2  10      307.06      334.39     21.68 o 
  -3   2  10     8255.38     8210.70    187.17 o 
  -2   2  10     2385.97     2426.04     77.16 o 
  -1   2  10     1508.94     1427.61     38.39 o 
   0   2  10       17.95       20.02      9.08 o 
   1   2  10      103.11       75.29     12.08 o 
   2   2  10      291.41      348.19     22.82 o 
   3   2  10     3335.82     3324.64     72.05 o 
   4   2  10       94.52       84.09     18.16 o 
   5   2  10       69.56       80.68     28.83 o 
   6   2  10       45.86       48.90     22.39 o 
   7   2  10        3.07      -23.99     23.99 o 
   8   2  10      535.51      404.33     66.90 o 
  -9   3  10        0.20       99.67     68.96 o 
  -8   3  10      232.90      274.28     48.67 o 
  -7   3  10      193.60      193.68     32.82 o 
  -6   3  10     2884.21     2889.19     83.01 o 
  -5   3  10      800.87      809.13     41.56 o 
  -4   3  10     3158.79     3030.89     77.90 o 
  -3   3  10       33.06        8.98      8.72 o 
  -2   3  10     1750.48     1841.41     46.67 o 
  -1   3  10       68.92       92.06     12.49 o 
   0   3  10     4196.74     4118.23     76.75 o 
   1   3  10     3607.88     3655.16     72.23 o 
   2   3  10      422.07      414.47     23.89 o 
   3   3  10      112.78      107.79     19.19 o 
   4   3  10      305.53      277.57     28.82 o 
   5   3  10      584.43      565.93     49.66 o 
   6   3  10      125.65       75.37     28.70 o 
   7   3  10       22.74       10.96     28.03 o 
   8   3  10        5.05       -3.33     34.34 o 
  -9   4  10       30.07       60.88    148.92 o 
  -8   4  10        1.57       40.02     32.76 o 
  -7   4  10      123.35      125.21     27.10 o 
  -6   4  10       20.26       19.21     17.14 o 
  -5   4  10     2349.92     2365.82     69.79 o 
  -4   4  10      624.22      595.03     34.59 o 
  -3   4  10     2011.77     2096.70     61.92 o 
  -2   4  10     3750.28     3855.75     83.93 o 
  -1   4  10     3336.11     3504.21     67.06 o 
   0   4  10     3831.06     3746.09     72.25 o 
   1   4  10      153.81      137.28     14.88 o 
   2   4  10       23.35       15.56      9.32 o 
   3   4  10        1.03       -4.84     11.60 o 
   4   4  10      182.00      157.63     40.19 o 
   5   4  10      253.86      182.23     28.21 o 
   6   4  10       68.74       74.05     26.65 o 
   7   4  10       22.66      -14.26     29.52 o 
   8   4  10       73.82       39.86     40.38 o 
  -9   5  10      554.47      655.84     92.77 o 
  -8   5  10      173.81      192.59     39.92 o 
  -7   5  10       27.11       36.69     21.93 o 
  -6   5  10      204.01      197.66     27.08 o 
  -5   5  10      118.59      143.71     21.45 o 
  -4   5  10        4.10        6.06     12.17 o 
  -3   5  10     2135.96     2201.94     63.43 o 
  -2   5  10      803.79      837.71     35.80 o 
  -1   5  10     1321.17     1341.12     35.90 o 
   0   5  10       36.68       36.69     10.40 o 
   1   5  10      601.23      633.53     27.61 o 
   2   5  10      419.33      407.32     23.61 o 
   3   5  10       41.17       32.05     15.01 o 
   4   5  10      100.85       76.80     19.55 o 
   5   5  10      661.17      753.96     47.78 o 
   6   5  10      229.97      213.57     35.94 o 
   7   5  10      506.89      468.84     66.68 o 
   8   5  10       34.20        5.49     55.27 o 
  -9   6  10      595.49      775.55    103.96 o 
  -8   6  10      466.03      458.02     60.04 o 
  -7   6  10      263.62      359.43     48.41 o 
  -6   6  10        5.09        7.08     16.93 o 
  -5   6  10       16.71       13.57     15.28 o 
  -4   6  10     1028.41      908.34     44.50 o 
  -3   6  10     5133.22     4983.23    104.37 o 
  -2   6  10       27.90       32.88     11.68 o 
  -1   6  10      419.77      413.16     26.77 o 
   0   6  10     6077.32     6076.43    102.66 o 
   1   6  10      177.79      148.24     15.57 o 
   2   6  10     7222.85     7251.94    154.36 o 
   3   6  10      779.42      839.79     43.30 o 
   4   6  10       30.55       13.16     16.25 o 
   5   6  10      102.98      102.25     24.61 o 
   6   6  10     1502.72     1523.34     78.82 o 
   7   6  10        0.90       -4.57     27.53 o 
   8   6  10      500.83      539.02     76.82 o 
  -9   7  10       39.40       44.25     41.93 o 
  -8   7  10      236.76      277.10     46.26 o 
  -7   7  10      127.15      136.34     31.70 o 
  -6   7  10       27.15       33.13     26.37 o 
  -5   7  10       28.47        1.23     14.23 o 
  -4   7  10     1168.95     1175.89     48.23 o 
  -3   7  10       18.19       15.26     12.31 o 
  -2   7  10     6942.46     6761.56    127.69 o 
  -1   7  10       90.69      101.62     16.47 o 
   0   7  10      385.45      381.47     25.95 o 
   1   7  10     1690.61     1767.25     46.13 o 
   2   7  10       41.50       29.89     13.55 o 
   3   7  10      748.98      657.31     50.09 o 
   4   7  10        6.87       -6.50     15.39 o 
   5   7  10       22.86       -0.16     17.16 o 
   6   7  10      388.47      408.51     44.50 o 
   7   7  10      760.75      810.81     82.50 o 
   8   7  10       52.58       27.39     80.96 o 
  -9   8  10      311.25      258.73     75.18 o 
  -8   8  10        1.72      -25.83     25.83 o 
  -7   8  10      277.85      299.66     49.38 o 
  -6   8  10      166.22      128.58     31.92 o 
  -5   8  10     2635.63     2653.70     97.10 o 
  -4   8  10       11.17       23.22     14.36 o 
  -3   8  10     2967.31     2924.89     89.61 o 
  -2   8  10     2331.16     2197.06     61.51 o 
  -1   8  10     1805.65     1789.16     53.85 o 
   0   8  10      389.90      403.00     22.95 o 
   1   8  10     2344.55     2351.77     54.99 o 
   2   8  10     2153.05     2064.88     68.36 o 
   3   8  10      378.16      341.35     31.01 o 
   4   8  10     1244.89     1318.71     57.41 o 
   5   8  10      105.89       92.09     24.89 o 
   6   8  10       63.37       27.63     27.41 o 
   7   8  10      203.81      164.76     64.42 o 
   8   8  10        0.09       18.41     35.45 o 
  -9   9  10       22.86      -31.13     31.13 o 
  -8   9  10      352.40      305.71     49.23 o 
  -7   9  10        9.64      -12.89     23.09 o 
  -6   9  10     2061.06     2092.91    107.48 o 
  -5   9  10      398.51      419.51     42.51 o 
  -4   9  10      192.22      173.21     23.63 o 
  -3   9  10       47.08       38.38     13.15 o 
  -2   9  10     1513.97     1645.65     65.08 o 
  -1   9  10     5169.35     5357.11    108.80 o 
   0   9  10      975.84      965.74     33.20 o 
   1   9  10      674.46      715.06     30.24 o 
   2   9  10       93.54      121.54     22.92 o 
   3   9  10       80.34       83.79     19.07 o 
   4   9  10        0.97       -1.13     16.10 o 
   5   9  10     1514.66     1535.95    117.31 o 
   6   9  10       15.39       19.71     31.72 o 
   7   9  10       78.48      107.96     42.58 o 
   8   9  10      341.87      251.10     58.60 o 
  -9  10  10       56.90       43.10     44.06 o 
  -8  10  10        3.87        1.55     30.25 o 
  -7  10  10        5.94        5.11     23.97 o 
  -6  10  10      255.92      264.75     40.98 o 
  -5  10  10      584.32      560.64     48.18 o 
  -4  10  10        8.18       -0.68     15.40 o 
  -3  10  10     1565.03     1468.08     52.67 o 
  -2  10  10     3281.44     3161.58     79.13 o 
  -1  10  10      474.99      398.01     28.85 o 
   0  10  10     4677.72     4683.32     87.05 o 
   1  10  10       19.53       27.34     11.26 o 
   2  10  10       84.68       52.24     16.26 o 
   3  10  10      158.36      169.73     26.32 o 
   4  10  10     3332.57     3378.03     94.42 o 
   5  10  10      310.25      312.37     41.69 o 
   6  10  10      305.41      302.68     45.40 o 
   7  10  10       11.39      -29.94     33.30 o 
   8  10  10        3.52       49.56     43.12 o 
  -9  11  10      178.49      224.51     50.89 o 
  -8  11  10      851.21      932.92     73.39 o 
  -7  11  10       81.61      100.92     32.97 o 
  -6  11  10      453.77      347.01     44.09 o 
  -5  11  10      266.19      275.69     36.84 o 
  -4  11  10       10.69       19.46     19.18 o 
  -3  11  10      665.65      573.26     36.38 o 
  -2  11  10      193.15      192.56     22.96 o 
  -1  11  10     3038.60     2806.77     73.62 o 
   0  11  10     2774.97     2636.26     60.09 o 
   1  11  10      404.96      373.99     42.16 o 
   2  11  10      447.38      418.73     32.65 o 
   3  11  10     2424.87     2546.14     77.53 o 
   4  11  10      365.38      361.50     34.74 o 
   5  11  10      605.18      668.34     58.46 o 
   6  11  10      235.90      193.14     45.21 o 
   7  11  10       83.22        0.85     39.70 o 
   8  11  10      105.27      106.02     48.05 o 
  -9  12  10      477.89      519.99     65.96 o 
  -8  12  10      308.51      395.14     70.13 o 
  -7  12  10      334.25      326.73     47.24 o 
  -6  12  10       48.88        8.37     26.73 o 
  -5  12  10      108.76      156.46     29.69 o 
  -4  12  10      117.80       92.24     25.13 o 
  -3  12  10     1204.82     1178.22     49.15 o 
  -2  12  10      778.20      753.76     40.14 o 
  -1  12  10      753.15      741.25     49.15 o 
   0  12  10       93.00       84.71     17.63 o 
   1  12  10      693.02      682.76     37.36 o 
   2  12  10        2.09        8.25     13.24 o 
   3  12  10      407.86      397.74     35.01 o 
   4  12  10      328.97      377.34     37.67 o 
   5  12  10       54.27       48.05     26.49 o 
   6  12  10       29.37       28.50     29.16 o 
   7  12  10       10.60       -0.44     31.84 o 
   8  12  10       86.29       32.46     47.36 o 
  -9  13  10      106.74      230.27     84.65 o 
  -8  13  10     1476.44     1673.38    154.97 o 
  -7  13  10        7.46       64.34     28.70 o 
  -6  13  10      517.46      628.91     56.95 o 
  -5  13  10       50.40        2.54     26.55 o 
  -4  13  10     4536.88     4328.56    145.44 o 
  -3  13  10        0.23       -5.25     12.90 o 
  -2  13  10     5522.89     5177.63    113.61 o 
  -1  13  10     1952.38     1868.05     60.34 o 
   0  13  10        8.25        5.20     14.47 o 
   1  13  10        0.26       13.80     13.97 o 
   2  13  10     2985.48     2862.06     81.30 o 
   3  13  10       58.34        4.48     19.31 o 
   4  13  10      258.89      271.36     32.57 o 
   5  13  10      370.91      355.32     47.17 o 
   6  13  10       48.71       30.93     27.13 o 
   7  13  10       16.18        7.35     32.37 o 
   8  13  10       44.08       58.37     73.49 o 
  -8  14  10      294.03      366.18     54.86 o 
  -7  14  10      403.51      388.19     53.23 o 
  -6  14  10       93.36       73.52     27.85 o 
  -5  14  10      530.09      573.07     53.02 o 
  -4  14  10      100.34      107.04     29.32 o 
  -3  14  10     2314.06     2292.11     70.90 o 
  -2  14  10      908.24      937.38     46.69 o 
  -1  14  10      154.16      224.60     26.45 o 
   0  14  10      996.91      953.68     47.22 o 
   1  14  10      724.26      706.83     50.32 o 
   2  14  10      555.34      555.43     39.08 o 
   3  14  10        7.44       -1.74     16.68 o 
   4  14  10       14.87       25.34     22.32 o 
   5  14  10      370.29      426.60     70.33 o 
   6  14  10      129.05       57.41     39.48 o 
   7  14  10       17.11       -2.74     65.18 o 
  -8  15  10       24.59       45.70     37.15 o 
  -7  15  10        7.80      -11.54     38.29 o 
  -6  15  10       60.95       38.36     26.89 o 
  -5  15  10       70.88       55.20     27.11 o 
  -4  15  10       10.19       -5.80     23.70 o 
  -3  15  10      183.19      166.22     31.03 o 
  -2  15  10      241.65      245.12     27.22 o 
  -1  15  10     1780.14     1816.82     62.77 o 
   0  15  10     1272.74     1226.50     51.06 o 
   1  15  10      557.29      580.92     48.21 o 
   2  15  10     1306.52     1303.66     56.23 o 
   3  15  10       32.59       21.07     18.51 o 
   4  15  10        0.16       23.46     23.35 o 
   5  15  10      374.10      238.67     55.41 o 
   6  15  10       70.03       54.47     33.37 o 
   7  15  10       94.67       79.30     40.49 o 
  -8  16  10      210.30      234.03     66.93 o 
  -7  16  10       40.18       45.58     37.19 o 
  -6  16  10     1447.81     1400.95     85.26 o 
  -5  16  10      182.80      221.38     39.16 o 
  -4  16  10       63.14       50.82     24.16 o 
  -3  16  10      456.22      409.48     47.71 o 
  -2  16  10      720.25      765.81     43.99 o 
  -1  16  10       49.88       22.91     16.37 o 
   0  16  10       31.52       31.11     20.16 o 
   1  16  10     2388.13     2373.80    117.59 o 
   2  16  10       87.08      104.36     23.37 o 
   3  16  10      496.27      487.98     41.19 o 
   4  16  10     2136.23     2068.38    149.61 o 
   5  16  10        9.23       -8.48     25.24 o 
   6  16  10      692.35      515.44     65.77 o 
   7  16  10      161.33      178.77     50.13 o 
  -8  17  10      158.03      159.54     53.99 o 
  -7  17  10      309.98      279.24     49.19 o 
  -6  17  10      155.11      108.51     43.10 o 
  -5  17  10       46.67       55.33     31.82 o 
  -4  17  10     1792.04     1916.36     85.77 o 
  -3  17  10      764.13      795.31     58.74 o 
  -2  17  10     2717.14     2701.52     81.21 o 
  -1  17  10      135.17      104.59     22.80 o 
   0  17  10     3275.02     2991.78    101.10 o 
   1  17  10        4.11      -17.04     27.42 o 
   2  17  10        6.11       28.11     17.98 o 
   3  17  10       77.94       66.26     25.07 o 
   4  17  10        5.18      -12.02     21.42 o 
   5  17  10      507.12      552.31     59.95 o 
   6  17  10       63.27        9.99     30.30 o 
   7  17  10       27.74      -13.15     40.28 o 
  -7  18  10     1600.15     1728.70    100.51 o 
  -6  18  10       52.90      -15.20     29.93 o 
  -5  18  10      640.99      562.82     59.84 o 
  -4  18  10       63.54       64.45     35.21 o 
  -3  18  10      796.08      794.15     61.08 o 
  -2  18  10      212.66      187.49     35.54 o 
  -1  18  10     4628.59     4499.42    110.77 o 
   0  18  10       32.64       33.75     21.08 o 
   1  18  10      435.41      446.41     45.33 o 
   2  18  10        3.06       17.72     20.78 o 
   3  18  10        4.84       -2.92     19.94 o 
   4  18  10       32.78       28.73     25.07 o 
   5  18  10      330.60      306.32     50.62 o 
   6  18  10      248.93      143.90     44.80 o 
  -7  19  10        0.63      -35.91     35.91 o 
  -6  19  10      485.22      510.27     66.52 o 
  -5  19  10      291.46      372.77     49.68 o 
  -4  19  10      612.92      586.59     58.22 o 
  -3  19  10      372.81      388.30     47.24 o 
  -2  19  10      199.76      195.40     32.97 o 
  -1  19  10      570.81      651.47     44.83 o 
   0  19  10      881.93      942.32     61.11 o 
   1  19  10       61.11       23.34     35.22 o 
   2  19  10       30.54       44.37     25.36 o 
   3  19  10       27.89       60.28     28.27 o 
   4  19  10       57.58       67.25     31.16 o 
   5  19  10      212.70      184.85     48.33 o 
   6  19  10       40.32       13.98     33.19 o 
  -7  20  10      520.84      525.96     95.89 o 
  -6  20  10        3.16        6.79     34.08 o 
  -5  20  10       28.00       40.47     33.49 o 
  -4  20  10       14.27       43.08     28.05 o 
  -3  20  10       34.08       43.13     28.95 o 
  -2  20  10      631.56      626.93     55.76 o 
  -1  20  10       88.64      104.61     28.55 o 
   0  20  10      618.46      658.73     62.33 o 
   1  20  10      475.76      490.51     49.87 o 
   2  20  10      992.10      937.68     80.10 o 
   3  20  10       99.83       96.24     34.36 o 
   4  20  10       11.16      -17.73     23.44 o 
   5  20  10       61.71       14.90     36.11 o 
   6  20  10        2.42      -10.06     35.36 o 
  -7  21  10      550.02      543.66     88.54 o 
  -6  21  10      341.37      449.82     63.49 o 
  -5  21  10      120.38      148.45     41.23 o 
  -4  21  10        1.17       14.22     31.27 o 
  -3  21  10        3.77      -13.39     24.96 o 
  -2  21  10        1.05       31.18     26.38 o 
  -1  21  10        3.76      -23.75     49.29 o 
   0  21  10      280.41      261.80     40.18 o 
   1  21  10     1318.94     1327.83     87.02 o 
   2  21  10       14.20       -5.44     42.10 o 
   3  21  10      485.82      457.94     64.22 o 
   4  21  10        4.59       10.81     30.51 o 
   5  21  10       73.22       78.57     36.46 o 
   6  21  10       59.97       76.82     41.46 o 
  -6  22  10        7.43       19.76     41.59 o 
  -5  22  10     1151.54     1283.10     89.25 o 
  -4  22  10      523.32      493.89     59.08 o 
  -3  22  10      669.61      671.24     63.36 o 
  -2  22  10      277.61      252.43     41.73 o 
  -1  22  10       29.44       33.00     28.32 o 
   0  22  10      145.85       87.09     30.22 o 
   1  22  10      112.82       94.96     32.15 o 
   2  22  10      584.83      581.22     70.49 o 
   3  22  10       21.72      -13.29     42.59 o 
   4  22  10      722.70      779.35     84.24 o 
   5  22  10      159.40      121.30     54.43 o 
  -6  23  10     1203.59     1459.36    102.39 o 
  -5  23  10      140.60      139.36     45.36 o 
  -4  23  10      169.52      202.82     46.73 o 
  -3  23  10       41.67      104.11     36.73 o 
  -2  23  10       40.83       21.58     32.74 o 
  -1  23  10       33.23       26.99     34.51 o 
   0  23  10      311.20      219.29     55.04 o 
   1  23  10       92.75       63.19     35.64 o 
   2  23  10       27.90       37.16     33.42 o 
   3  23  10      268.63      273.89     55.85 o 
   4  23  10       68.21      102.39     46.12 o 
   5  23  10      389.04      331.90     65.48 o 
  -5  24  10      206.81      205.57     55.95 o 
  -4  24  10      110.60      147.34     43.37 o 
  -3  24  10        4.32       14.77     41.64 o 
  -2  24  10      175.43      194.95     47.70 o 
  -1  24  10      366.71      331.02     56.72 o 
   0  24  10      677.95      664.80     74.04 o 
   1  24  10      204.15      169.10     69.45 o 
   2  24  10      289.78      303.69     58.74 o 
   3  24  10      114.90      209.52     55.18 o 
   4  24  10        6.91      -14.45     53.76 o 
  -5  25  10        8.16        7.62     46.36 o 
  -4  25  10        7.90        3.98     38.74 o 
  -3  25  10      412.29      562.17     83.71 o 
  -2  25  10       20.62       49.92     38.07 o 
  -1  25  10       49.64       30.47     33.81 o 
   0  25  10      240.14      236.91     65.00 o 
   1  25  10     1594.32     1426.38    153.37 o 
   2  25  10      449.25      494.47     67.65 o 
   3  25  10     1087.04     1182.90    104.47 o 
   4  25  10        6.18       49.69     46.66 o 
  -4  26  10       82.16       79.05     45.09 o 
  -3  26  10      187.04      215.61     59.20 o 
  -2  26  10       10.79       31.83     42.43 o 
  -1  26  10      453.85      550.70     73.72 o 
   0  26  10       78.86        7.94     30.76 o 
   1  26  10      172.93       83.35     51.42 o 
   2  26  10     1243.71     1469.77    110.18 o 
   3  26  10       48.43       30.03     42.76 o 
  -3  27  10      245.01      282.31     59.88 o 
  -2  27  10        1.97        9.54     41.88 o 
  -1  27  10        1.45      -41.71     41.71 o 
   0  27  10       54.88       -4.32     44.65 o 
   1  27  10      190.90       68.58     52.52 o 
   2  27  10      110.42       97.71     50.38 o 
  -2  28  10       27.31       27.40     46.76 o 
  -1  28  10       55.58       64.41     37.46 o 
   0  28  10      153.20       86.97     63.42 o 
   1  28  10      365.83      408.21     89.07 o 
  -9   0  11      161.38      126.66     77.18 o 
  -7   0  11     3364.39     3237.01    154.83 o 
  -5   0  11      327.74      311.46     88.31 o 
  -3   0  11      676.31      790.66     51.93 o 
  -1   0  11      572.59      610.53     39.66 o 
   1   0  11      595.00      635.42     40.77 o 
   3   0  11     1015.17      851.43     59.03 o 
   5   0  11      633.89      609.37     73.93 o 
   7   0  11      469.09      516.99    167.28 o 
  -9   1  11       94.82       61.59    103.35 o 
  -8   1  11      776.96      615.97     86.36 o 
  -7   1  11       13.17       25.38     23.16 o 
  -6   1  11     1961.45     1886.69     85.79 o 
  -5   1  11      493.77      493.14     44.15 o 
  -4   1  11      438.76      413.49     24.87 o 
  -3   1  11       45.12       62.11     16.74 o 
  -2   1  11      381.51      394.61     22.54 o 
  -1   1  11      237.18      244.96     28.25 o 
   0   1  11        6.96        8.69      9.52 o 
   1   1  11     2722.13     2688.40     61.21 o 
   2   1  11       28.24       15.80     10.43 o 
   3   1  11       90.24       91.02     16.02 o 
   4   1  11      131.28      127.54     26.33 o 
   5   1  11       86.89       41.51     21.74 o 
   6   1  11      326.88      391.20     46.98 o 
   7   1  11        0.68      -12.46     24.67 o 
   8   1  11      215.07      150.41     53.27 o 
  -9   2  11       13.02       27.92     77.24 o 
  -8   2  11        1.46       11.45     44.99 o 
  -7   2  11       50.49       41.09     24.63 o 
  -6   2  11     1238.37     1117.75     70.50 o 
  -5   2  11       55.61       39.64     16.32 o 
  -4   2  11      294.97      302.85     26.22 o 
  -3   2  11      134.81      158.52     15.58 o 
  -2   2  11     1124.01     1122.52     35.73 o 
  -1   2  11     2783.67     2760.32     66.72 o 
   0   2  11      376.71      334.95     22.48 o 
   1   2  11      679.57      688.27     30.46 o 
   2   2  11      235.28      257.94     23.24 o 
   3   2  11        4.07        4.80     13.24 o 
   4   2  11      664.80      691.26     42.36 o 
   5   2  11     1079.54     1050.03     64.59 o 
   6   2  11      837.22      858.69     63.71 o 
   7   2  11       66.75      -11.75     25.57 o 
   8   2  11        8.42      -34.57     34.57 o 
  -9   3  11      682.51      817.40    101.71 o 
  -8   3  11      163.05      201.76     64.95 o 
  -7   3  11        1.32       21.48     30.00 o 
  -6   3  11     1089.49     1065.07     52.30 o 
  -5   3  11       16.76       19.21     15.58 o 
  -4   3  11      110.71      119.52     19.17 o 
  -3   3  11      189.55      185.59     20.63 o 
  -2   3  11        6.67       13.14      8.53 o 
  -1   3  11     1350.86     1397.94     47.89 o 
   0   3  11      350.06      414.99     24.18 o 
   1   3  11      118.66      120.08     15.91 o 
   2   3  11      191.02      207.25     19.54 o 
   3   3  11        9.91       33.96     15.50 o 
   4   3  11      227.70      155.39     31.16 o 
   5   3  11     1204.78     1289.25     69.94 o 
   6   3  11        4.05       53.97     27.23 o 
   7   3  11      543.14      568.68     58.46 o 
   8   3  11       27.21       18.80     38.99 o 
  -9   4  11      133.52      132.56     54.85 o 
  -8   4  11      428.43      412.60     58.94 o 
  -7   4  11     1738.27     1656.00     96.02 o 
  -6   4  11       34.73       26.46     31.85 o 
  -5   4  11      450.30      458.87     35.19 o 
  -4   4  11      130.98      151.54     20.83 o 
  -3   4  11      213.46      235.46     23.48 o 
  -2   4  11      162.37      162.07     19.83 o 
  -1   4  11     1011.58      996.51     33.09 o 
   0   4  11       44.30       39.44     10.23 o 
   1   4  11      273.66      281.71     21.47 o 
   2   4  11      109.08       75.38     17.39 o 
   3   4  11       48.93       54.93     20.97 o 
   4   4  11      712.20      663.99     43.01 o 
   5   4  11       14.58       37.87     22.67 o 
   6   4  11      206.68      204.04     38.28 o 
   7   4  11      493.96      437.20     66.21 o 
   8   4  11       21.69      -19.70     39.44 o 
  -9   5  11      189.44      253.54    181.07 o 
  -8   5  11       89.89      100.71     39.79 o 
  -7   5  11      171.03      168.54     32.80 o 
  -6   5  11      166.99      167.64     37.23 o 
  -5   5  11      217.11      229.38     36.45 o 
  -4   5  11       63.77       73.47     16.46 o 
  -3   5  11     1636.98     1613.00     53.13 o 
  -2   5  11      453.66      454.58     29.47 o 
  -1   5  11      789.40      744.42     28.12 o 
   0   5  11      526.14      482.35     25.38 o 
   1   5  11      920.68      899.20     34.03 o 
   2   5  11      105.88       86.13     17.87 o 
   3   5  11       82.25       75.71     23.91 o 
   4   5  11        3.22       10.35     16.20 o 
   5   5  11      928.27      965.22     54.74 o 
   6   5  11     2242.86     2315.88     97.35 o 
   7   5  11       14.12       11.57     30.08 o 
   8   5  11      544.14      630.76     82.64 o 
  -9   6  11       55.08       19.13     42.54 o 
  -8   6  11      326.30      340.73     54.88 o 
  -7   6  11      608.66      670.20     56.87 o 
  -6   6  11      132.18      122.55     38.81 o 
  -5   6  11     1104.61     1114.09     51.08 o 
  -4   6  11      933.16      811.70     41.20 o 
  -3   6  11      516.91      482.26     32.22 o 
  -2   6  11       88.22      112.89     17.92 o 
  -1   6  11      681.42      659.81     39.06 o 
   0   6  11        2.45       15.85      9.67 o 
   1   6  11      719.25      634.73     29.51 o 
   2   6  11       10.56       -6.36     12.25 o 
   3   6  11      196.45      189.81     25.46 o 
   4   6  11     1497.67     1481.31     61.25 o 
   5   6  11      159.88      166.61     28.82 o 
   6   6  11        0.45        9.73     22.25 o 
   7   6  11     1718.39     1769.05    116.63 o 
   8   6  11       26.88       11.55     40.27 o 
  -9   7  11      510.33      566.71     76.67 o 
  -8   7  11       58.24       93.19     46.67 o 
  -7   7  11      354.88      400.20     46.64 o 
  -6   7  11      167.87      129.77     29.44 o 
  -5   7  11      718.57      662.20     50.98 o 
  -4   7  11       71.68       77.99     18.32 o 
  -3   7  11      913.52      833.31     40.38 o 
  -2   7  11        5.57       19.23     11.85 o 
  -1   7  11      174.08      130.22     18.95 o 
   0   7  11       34.25        9.62     14.90 o 
   1   7  11      568.86      570.04     28.22 o 
   2   7  11       35.38       40.94     15.10 o 
   3   7  11        7.34        8.15     14.42 o 
   4   7  11       82.63       54.88     20.55 o 
   5   7  11      698.35      722.43     50.27 o 
   6   7  11      294.28      258.98     51.74 o 
   7   7  11       82.71       96.98     41.77 o 
   8   7  11       12.13      -41.94     41.94 o 
  -9   8  11       82.15       29.18     57.91 o 
  -8   8  11      312.56      350.54     48.40 o 
  -7   8  11       15.44       21.90     24.00 o 
  -6   8  11      228.74      236.44     37.21 o 
  -5   8  11       94.12       88.40     21.68 o 
  -4   8  11       31.47       34.42     19.17 o 
  -3   8  11     3117.98     2826.73     76.14 o 
  -2   8  11      264.55      224.80     23.91 o 
  -1   8  11        6.23        2.72     10.99 o 
   0   8  11      459.34      534.51     26.72 o 
   1   8  11     1275.78     1246.28     39.78 o 
   2   8  11      384.95      395.79     32.88 o 
   3   8  11       25.04       10.77     13.74 o 
   4   8  11       27.15       46.22     18.65 o 
   5   8  11      345.87      285.29     36.13 o 
   6   8  11        1.52       18.09     31.89 o 
   7   8  11      284.31      263.66     94.62 o 
   8   8  11      317.32      433.10     88.71 o 
  -9   9  11      155.64       81.71     50.89 o 
  -8   9  11      637.94      749.36     78.53 o 
  -7   9  11       11.43       12.59     53.35 o 
  -6   9  11      135.52      104.39     31.22 o 
  -5   9  11       68.63       78.89     25.56 o 
  -4   9  11       10.44       13.86     15.04 o 
  -3   9  11      211.15      208.16     24.08 o 
  -2   9  11       17.68       12.34     13.21 o 
  -1   9  11       24.12       39.40     18.88 o 
   0   9  11      476.19      566.66     41.68 o 
   1   9  11       34.39       49.45     22.42 o 
   2   9  11      682.22      739.77     42.03 o 
   3   9  11      180.93      173.91     25.78 o 
   4   9  11      318.73      282.85     33.01 o 
   5   9  11       27.33       21.81     20.66 o 
   6   9  11       18.43       14.27     35.24 o 
   7   9  11       62.28      151.50     47.32 o 
   8   9  11      194.60      110.41     75.19 o 
  -9  10  11      192.60      171.37     55.46 o 
  -8  10  11       73.64       63.46     34.80 o 
  -7  10  11      394.46      407.03     50.35 o 
  -6  10  11      281.07      370.82     45.51 o 
  -5  10  11      626.33      628.61     51.74 o 
  -4  10  11      537.22      599.88     39.10 o 
  -3  10  11        4.59       26.54     14.64 o 
  -2  10  11      363.01      384.38     30.43 o 
  -1  10  11      961.37      984.35     43.33 o 
   0  10  11      303.11      292.19     26.19 o 
   1  10  11        0.16        2.57     12.75 o 
   2  10  11      909.42      902.23     51.50 o 
   3  10  11     1376.13     1248.03     55.87 o 
   4  10  11      328.42      287.48     32.56 o 
   5  10  11      214.57      260.61     35.82 o 
   6  10  11        1.82       28.83     32.90 o 
   7  10  11      562.72      716.84     86.07 o 
   8  10  11       44.97      117.71     51.53 o 
  -9  11  11      135.70      181.54     59.71 o 
  -8  11  11      402.08      486.26     62.22 o 
  -7  11  11        2.87        3.85     27.33 o 
  -6  11  11      290.68      323.71     42.59 o 
  -5  11  11        3.57       -3.05     18.89 o 
  -4  11  11     1467.74     1410.98     57.29 o 
  -3  11  11      364.25      393.85     32.75 o 
  -2  11  11     1147.41     1192.84     69.50 o 
  -1  11  11      261.77      239.65     25.86 o 
   0  11  11     1692.09     1725.80     56.58 o 
   1  11  11      237.20      246.48     25.11 o 
   2  11  11      601.55      573.87     38.52 o 
   3  11  11     1774.62     1696.77     63.99 o 
   4  11  11      529.53      590.18     45.36 o 
   5  11  11      385.53      434.12     50.78 o 
   6  11  11      120.55       80.63     34.53 o 
   7  11  11      241.02      208.73     60.20 o 
   8  11  11      550.30      456.45    137.25 o 
  -8  12  11      245.15      332.61     81.91 o 
  -7  12  11       58.95       38.53     30.98 o 
  -6  12  11      227.33      290.64     42.23 o 
  -5  12  11       26.06       33.88     24.23 o 
  -4  12  11      981.44      962.34     60.12 o 
  -3  12  11      490.54      451.21     35.49 o 
  -2  12  11      429.05      421.38     32.36 o 
  -1  12  11      116.36       88.50     27.93 o 
   0  12  11      175.00      183.32     22.51 o 
   1  12  11     1183.29     1136.78     48.52 o 
   2  12  11     2021.99     2028.81     67.55 o 
   3  12  11        6.25       18.58     17.24 o 
   4  12  11     1264.42     1250.67     61.54 o 
   5  12  11       29.05       38.33     26.31 o 
   6  12  11       30.81       17.67     28.42 o 
   7  12  11       10.21        5.58     36.75 o 
  -8  13  11       49.10       66.39     49.43 o 
  -7  13  11      125.72       58.19     51.56 o 
  -6  13  11       15.17        0.78     24.13 o 
  -5  13  11      105.72       75.88     26.22 o 
  -4  13  11       64.39       49.94     23.20 o 
  -3  13  11      603.79      650.63     41.34 o 
  -2  13  11       82.02       46.45     17.98 o 
  -1  13  11      128.09      136.26     22.67 o 
   0  13  11        5.22        0.49     14.00 o 
   1  13  11      147.80      130.99     26.16 o 
   2  13  11      271.38      247.78     29.05 o 
   3  13  11     2508.60     2587.61     93.91 o 
   4  13  11     1410.06     1576.66     77.04 o 
   5  13  11        2.67      -20.54     20.54 o 
   6  13  11       66.27       -8.01     28.12 o 
   7  13  11      164.49      144.88     76.59 o 
  -8  14  11       22.15       -7.95     37.62 o 
  -7  14  11      188.71      176.05     50.12 o 
  -6  14  11       90.40       83.97     28.94 o 
  -5  14  11      343.13      408.75     47.83 o 
  -4  14  11      810.05      846.69     60.32 o 
  -3  14  11       24.30       33.09     18.50 o 
  -2  14  11     1874.51     1982.81     76.54 o 
  -1  14  11      207.81      266.16     28.35 o 
   0  14  11      132.24      117.43     37.63 o 
   1  14  11      148.46      177.53     30.53 o 
   2  14  11       29.24       22.88     19.50 o 
   3  14  11      472.37      444.26     39.71 o 
   4  14  11      512.95      535.25     69.83 o 
   5  14  11        5.11      -18.76     20.40 o 
   6  14  11       26.54      -29.90     29.90 o 
   7  14  11      280.67      295.74     63.98 o 
  -8  15  11      670.15      932.12     81.77 o 
  -7  15  11      167.14      188.31     55.15 o 
  -6  15  11      663.82      661.00     63.78 o 
  -5  15  11      149.15      143.99     34.68 o 
  -4  15  11      642.84      699.27     63.80 o 
  -3  15  11      320.89      257.96     37.69 o 
  -2  15  11       83.69       87.01     22.93 o 
  -1  15  11      180.71      188.32     25.67 o 
   0  15  11      486.39      449.97     42.56 o 
   1  15  11       54.51       69.18     26.03 o 
   2  15  11      286.47      336.85     33.83 o 
   3  15  11       20.31       10.17     20.07 o 
   4  15  11     1050.81     1151.49     73.15 o 
   5  15  11       48.50       27.88     28.59 o 
   6  15  11      419.20      449.28     58.70 o 
   7  15  11       38.14      -40.88     40.88 o 
  -8  16  11       74.05      120.18     48.53 o 
  -7  16  11       58.82       92.69     41.18 o 
  -6  16  11      241.04      196.26     42.88 o 
  -5  16  11      402.47      439.00     51.89 o 
  -4  16  11      593.73      611.12     56.36 o 
  -3  16  11      762.05      752.12     57.32 o 
  -2  16  11        2.01       30.84     17.67 o 
  -1  16  11       60.30       43.88     19.37 o 
   0  16  11     1882.31     1732.36     84.54 o 
   1  16  11      136.26       95.52     25.77 o 
   2  16  11      305.24      282.66     39.39 o 
   3  16  11        9.39        3.86     18.64 o 
   4  16  11      103.00       88.31     29.69 o 
   5  16  11      297.18      248.41     45.79 o 
   6  16  11     2480.08     2168.87    163.16 o 
   7  16  11       53.45       -9.23     36.49 o 
  -7  17  11       50.98       75.31     41.67 o 
  -6  17  11       10.52       35.54     32.35 o 
  -5  17  11      859.24      879.02     68.75 o 
  -4  17  11      533.32      504.12     58.12 o 
  -3  17  11      337.30      356.99     43.02 o 
  -2  17  11      103.16       68.06     23.00 o 
  -1  17  11      844.83      812.92     49.76 o 
   0  17  11      430.21      466.28     45.41 o 
   1  17  11       20.06       26.47     22.30 o 
   2  17  11       70.39       65.42     27.30 o 
   3  17  11      125.35      119.34     29.19 o 
   4  17  11       35.42       45.58     28.78 o 
   5  17  11      482.99      539.58     63.90 o 
   6  17  11       74.92       65.98     48.95 o 
  -7  18  11      127.37      140.83     46.33 o 
  -6  18  11        6.97      -27.36     27.36 o 
  -5  18  11        7.96      -25.72     25.72 o 
  -4  18  11     1086.44     1030.31     78.53 o 
  -3  18  11      467.80      366.23     45.74 o 
  -2  18  11      137.24       77.82     27.52 o 
  -1  18  11      305.29      297.30     45.39 o 
   0  18  11      250.59      283.75     39.30 o 
   1  18  11       25.29        8.40     20.99 o 
   2  18  11     1972.98     2161.45     90.05 o 
   3  18  11      119.20       88.45     36.32 o 
   4  18  11      129.76      171.45     36.42 o 
   5  18  11      217.36      137.50     42.11 o 
   6  18  11        8.60       -2.96     30.30 o 
  -7  19  11      416.69      395.49     61.74 o 
  -6  19  11      901.95      949.90     79.77 o 
  -5  19  11       18.20       14.90     29.05 o 
  -4  19  11      110.43      106.35     35.08 o 
  -3  19  11      713.12      800.12     64.78 o 
  -2  19  11      798.88      781.85     60.25 o 
  -1  19  11        9.47        9.49     21.64 o 
   0  19  11       88.72      102.96     28.25 o 
   1  19  11      167.16      154.60     33.84 o 
   2  19  11        0.33       15.40     24.76 o 
   3  19  11      767.51      741.25     76.65 o 
   4  19  11      183.04      194.41     50.36 o 
   5  19  11        3.05       47.44     32.36 o 
   6  19  11      197.21      177.84     47.30 o 
  -7  20  11      792.49      965.28     86.64 o 
  -6  20  11      819.09      818.07     99.42 o 
  -5  20  11       18.09      -15.07     27.13 o 
  -4  20  11      449.34      331.60     51.31 o 
  -3  20  11      358.15      410.14     62.15 o 
  -2  20  11      806.86      824.61     63.38 o 
  -1  20  11      161.75      133.28     40.59 o 
   0  20  11      276.63      275.64     39.60 o 
   1  20  11      156.51      158.09     34.74 o 
   2  20  11       16.86       28.85     29.36 o 
   3  20  11       19.32      -11.91     26.71 o 
   4  20  11      101.58      154.35     47.77 o 
   5  20  11      309.14      321.46     64.45 o 
  -6  21  11      307.32      380.78     68.31 o 
  -5  21  11      145.32       56.00     35.06 o 
  -4  21  11       40.29       67.20     32.94 o 
  -3  21  11      182.65      200.70     42.08 o 
  -2  21  11        3.02      -33.24     33.24 o 
  -1  21  11      353.40      367.79     53.73 o 
   0  21  11      650.97      568.76     54.96 o 
   1  21  11      680.77      720.78     61.77 o 
   2  21  11      170.50      198.28     46.62 o 
   3  21  11      244.21      263.07     52.05 o 
   4  21  11       13.14       19.38     39.68 o 
   5  21  11      267.86      218.13     80.66 o 
  -6  22  11      123.62       72.34     66.11 o 
  -5  22  11      107.82       83.72     41.67 o 
  -4  22  11      349.70      286.06     50.55 o 
  -3  22  11      670.66      744.49     68.39 o 
  -2  22  11      920.72      847.74     80.69 o 
  -1  22  11       23.89      -11.52     29.22 o 
   0  22  11      454.43      492.75     92.95 o 
   1  22  11       16.65        8.17     29.97 o 
   2  22  11       81.15       84.54     42.32 o 
   3  22  11      139.43       89.81     42.07 o 
   4  22  11      625.55      597.08    144.68 o 
   5  22  11      217.07       88.60     54.07 o 
  -5  23  11        5.47       25.98     38.27 o 
  -4  23  11       19.57      -39.42     44.11 o 
  -3  23  11        2.35       29.44     33.69 o 
  -2  23  11       34.96       27.75     34.39 o 
  -1  23  11      362.85      386.76     61.09 o 
   0  23  11      135.00      107.36     44.98 o 
   1  23  11      635.16      585.59     67.21 o 
   2  23  11     1142.30     1086.80    115.28 o 
   3  23  11      110.81       48.04     43.47 o 
   4  23  11       26.87       42.98     46.49 o 
  -5  24  11      671.99      856.11     83.33 o 
  -4  24  11        0.53       -0.40     37.02 o 
  -3  24  11       21.56       21.36     34.17 o 
  -2  24  11      102.78       71.71     39.06 o 
  -1  24  11       24.37       36.80     37.52 o 
   0  24  11       76.27       91.57     56.43 o 
   1  24  11      137.70      153.64     44.17 o 
   2  24  11       31.94        8.58     28.43 o 
   3  24  11       16.11      -25.32     37.96 o 
   4  24  11       28.40      139.03     49.04 o 
  -4  25  11      202.32      178.85     50.63 o 
  -3  25  11       29.30       76.45     44.50 o 
  -2  25  11        1.58       18.81     44.34 o 
  -1  25  11        4.87      -31.77     31.77 o 
   0  25  11      111.20      168.01     49.32 o 
   1  25  11      172.40      239.28     73.77 o 
   2  25  11       77.17       63.05     45.01 o 
   3  25  11      169.77       89.51     48.24 o 
  -4  26  11       58.52       23.09     53.56 o 
  -3  26  11       43.36       -5.91     38.77 o 
  -2  26  11       98.49      116.79     48.62 o 
  -1  26  11      261.47      332.43     64.88 o 
   0  26  11       13.14      -25.19     40.84 o 
   1  26  11        1.68       27.51     39.93 o 
   2  26  11       10.92       35.19     39.36 o 
  -3  27  11      228.38      135.63     97.97 o 
  -2  27  11      106.63       93.16     49.75 o 
  -1  27  11        8.95      -52.41     52.41 o 
   0  27  11        1.11       14.26     44.74 o 
   1  27  11      564.10      524.28    104.81 o 
   2  27  11       15.38      -24.14     48.45 o 
  -1  28  11      106.72      174.55     75.13 o 
   0  28  11      624.55      712.05    105.99 o 
  -8   0  12      526.94      439.03    109.06 o 
  -6   0  12      636.28      504.66     66.17 o 
  -4   0  12     1621.95     1448.71     86.80 o 
  -2   0  12     6990.98     7022.15    297.63 o 
   0   0  12     1158.98     1177.91     55.43 o 
   2   0  12     3450.31     3364.53    106.77 o 
   4   0  12     1515.57     1522.63    100.73 o 
   6   0  12      559.95      598.53     81.92 o 
   8   0  12       48.01      -43.07     66.54 o 
  -9   1  12      421.91      387.86     91.46 o 
  -8   1  12       15.09       93.58     63.70 o 
  -7   1  12      646.04      552.60     58.41 o 
  -6   1  12      217.10      180.50     32.86 o 
  -5   1  12       29.42       23.64     20.57 o 
  -4   1  12     1099.05     1099.71     65.92 o 
  -3   1  12     2000.51     2079.24     60.57 o 
  -2   1  12      559.11      530.85     27.00 o 
  -1   1  12     1604.73     1476.30     43.24 o 
   0   1  12        2.75       14.66     11.98 o 
   1   1  12     2574.88     2680.01     63.51 o 
   2   1  12     6305.10     5881.70    109.08 o 
   3   1  12     3753.88     3654.14     93.27 o 
   4   1  12     1088.39      952.45     59.94 o 
   5   1  12      219.91      216.48     35.84 o 
   6   1  12      324.49      237.69     40.38 o 
   7   1  12       93.07       84.46     33.61 o 
   8   1  12      295.00      359.07     65.31 o 
  -9   2  12       70.90       83.48     85.23 o 
  -8   2  12       78.26       56.20     37.36 o 
  -7   2  12       90.55      105.61     38.41 o 
  -6   2  12      201.76      189.90     33.55 o 
  -5   2  12      100.72       99.67     32.94 o 
  -4   2  12      143.37      149.04     20.89 o 
  -3   2  12      459.13      530.60     32.55 o 
  -2   2  12     2632.69     2670.39     60.10 o 
  -1   2  12      226.36      221.84     19.25 o 
   0   2  12      149.49      151.43     17.53 o 
   1   2  12       70.82       71.02     14.28 o 
   2   2  12       64.77       67.55     15.54 o 
   3   2  12     1593.71     1628.33     59.35 o 
   4   2  12      511.14      482.87     64.97 o 
   5   2  12     1582.32     1474.67     76.29 o 
   6   2  12       26.23       20.80     23.50 o 
   7   2  12      130.02      146.50     40.53 o 
   8   2  12       33.80       59.04     59.17 o 
  -9   3  12        6.95       77.26     57.48 o 
  -8   3  12      205.76      203.91     46.23 o 
  -7   3  12        1.85       -2.53     29.38 o 
  -6   3  12        5.53        9.61     20.73 o 
  -5   3  12     1765.04     1631.41     70.43 o 
  -4   3  12       43.65       31.45     15.62 o 
  -3   3  12      216.12      244.76     26.83 o 
  -2   3  12      265.12      301.51     25.84 o 
  -1   3  12      128.97      128.15     16.89 o 
   0   3  12       70.56       61.16     13.51 o 
   1   3  12     5336.48     4794.60     92.71 o 
   2   3  12     1631.48     1606.08     48.93 o 
   3   3  12        0.36      -15.00     15.00 o 
   4   3  12      571.13      629.74     42.89 o 
   5   3  12      405.56      381.84     55.58 o 
   6   3  12      771.59      713.98     79.12 o 
   7   3  12        7.98      -28.19     28.19 o 
   8   3  12      186.39      191.66     55.04 o 
  -9   4  12      677.39      760.44     98.69 o 
  -8   4  12        4.98       16.66     35.26 o 
  -7   4  12       30.28       53.92     30.18 o 
  -6   4  12      969.92      883.90     57.54 o 
  -5   4  12        2.94        0.39     15.81 o 
  -4   4  12      443.17      449.02     43.14 o 
  -3   4  12     1008.10      996.57     47.46 o 
  -2   4  12      526.00      450.61     30.83 o 
  -1   4  12      169.09      179.92     19.23 o 
   0   4  12     3171.14     3219.90     69.95 o 
   1   4  12      200.11      184.30     25.37 o 
   2   4  12     1716.00     1655.79     58.37 o 
   3   4  12      997.68      969.93     49.12 o 
   4   4  12      150.93      143.42     25.52 o 
   5   4  12     2376.22     2375.51     95.22 o 
   6   4  12       16.77       34.87     30.39 o 
   7   4  12      161.81      159.54     46.44 o 
   8   4  12       65.21        5.78     41.51 o 
  -9   5  12        0.73       80.72     57.62 o 
  -8   5  12      551.79      604.85    110.14 o 
  -7   5  12        0.70       20.41     45.01 o 
  -6   5  12       84.72       56.05     20.87 o 
  -5   5  12     1136.00     1044.23     50.91 o 
  -4   5  12       17.72        7.86     15.26 o 
  -3   5  12     1580.88     1631.85     55.85 o 
  -2   5  12      589.69      595.98     39.25 o 
  -1   5  12     6213.12     6389.31    124.98 o 
   0   5  12      347.76      309.71     22.91 o 
   1   5  12     4890.00     4744.99     92.34 o 
   2   5  12      668.85      593.01     38.24 o 
   3   5  12        5.71        3.93     14.85 o 
   4   5  12       15.21        1.47     16.36 o 
   5   5  12       52.03       74.80     25.69 o 
   6   5  12       57.81       65.07     28.48 o 
   7   5  12       94.22       79.08     42.33 o 
   8   5  12       44.09       72.49     47.95 o 
  -9   6  12        2.30       23.61     44.94 o 
  -8   6  12       96.98       81.68     40.56 o 
  -7   6  12      858.25      798.03     75.62 o 
  -6   6  12        7.17        9.03     20.77 o 
  -5   6  12      714.25      682.69     71.16 o 
  -4   6  12      256.75      272.01     28.70 o 
  -3   6  12       11.23       25.97     14.32 o 
  -2   6  12     1655.45     1597.27     54.23 o 
  -1   6  12       17.45       21.39     12.80 o 
   0   6  12     5777.52     5661.55    102.61 o 
   1   6  12      879.24      828.25     35.13 o 
   2   6  12      508.01      608.49     38.86 o 
   3   6  12     2316.80     2253.89     73.42 o 
   4   6  12      620.43      607.85     43.39 o 
   5   6  12      400.92      336.54     41.72 o 
   6   6  12      329.67      333.14     46.78 o 
   7   6  12      457.91      489.37     72.54 o 
   8   6  12       21.51      -32.02     42.70 o 
  -9   7  12       26.66      -10.76     39.40 o 
  -8   7  12       85.31       85.37     44.23 o 
  -7   7  12       94.44      122.66     35.72 o 
  -6   7  12      513.20      518.50     50.46 o 
  -5   7  12      778.44      664.63     43.36 o 
  -4   7  12      147.20      110.10     20.81 o 
  -3   7  12        9.62       24.28     14.58 o 
  -2   7  12     1645.51     1681.17     56.12 o 
  -1   7  12     1071.47     1063.87     44.29 o 
   0   7  12     5642.50     5486.56    100.48 o 
   1   7  12     1974.75     1909.64     52.29 o 
   2   7  12        1.89        9.89     14.24 o 
   3   7  12      575.95      544.90     40.47 o 
   4   7  12      384.85      402.52     45.54 o 
   5   7  12      267.10      297.65     36.70 o 
   6   7  12       56.96       51.02     36.84 o 
   7   7  12       96.72      125.94     47.72 o 
   8   7  12      628.63      559.49    103.74 o 
  -9   8  12       41.63      -48.21     70.93 o 
  -8   8  12       48.59       39.11     39.23 o 
  -7   8  12      562.84      563.62     58.13 o 
  -6   8  12       44.05        4.04     24.15 o 
  -5   8  12      181.04      198.00     28.30 o 
  -4   8  12      126.40      110.91     21.22 o 
  -3   8  12       39.55       21.58     14.91 o 
  -2   8  12       75.71       56.10     15.77 o 
  -1   8  12     1165.84     1110.66     45.91 o 
   0   8  12       22.89       34.36     14.42 o 
   1   8  12      325.02      315.91     28.51 o 
   2   8  12      515.38      487.57     37.03 o 
   3   8  12     1670.47     1683.23     64.11 o 
   4   8  12      292.22      248.27     43.81 o 
   5   8  12       53.89        0.72     20.86 o 
   6   8  12      173.01       80.55     42.74 o 
   7   8  12      728.77      644.75     98.02 o 
   8   8  12      378.98      629.71    187.98 o 
  -9   9  12      181.89       70.56    127.19 o 
  -8   9  12       93.76       72.27     41.43 o 
  -7   9  12        5.02      -11.31     26.83 o 
  -6   9  12      168.74      114.75     31.00 o 
  -5   9  12      401.18      394.17     44.27 o 
  -4   9  12      246.32      229.79     28.76 o 
  -3   9  12      457.53      421.43     33.12 o 
  -2   9  12        5.22        4.93     13.86 o 
  -1   9  12       50.60       40.97     15.16 o 
   0   9  12     2025.35     1917.72     60.66 o 
   1   9  12     3473.78     3307.27    115.07 o 
   2   9  12      608.15      662.47     41.86 o 
   3   9  12      456.29      471.02     39.28 o 
   4   9  12     1352.65     1353.55     63.55 o 
   5   9  12        3.07      -13.99     20.03 o 
   6   9  12      462.86      512.37     87.60 o 
   7   9  12       15.63        8.76     38.01 o 
  -9  10  12        7.45       -1.69     77.24 o 
  -8  10  12       10.09      -12.97     34.07 o 
  -7  10  12        2.80       30.51     28.67 o 
  -6  10  12      185.49      190.14     36.40 o 
  -5  10  12        4.48        2.91     20.15 o 
  -4  10  12     2425.25     2405.57    106.83 o 
  -3  10  12        1.11       22.80     15.08 o 
  -2  10  12      196.43      171.05     23.36 o 
  -1  10  12      667.49      647.95     38.27 o 
   0  10  12     3859.89     3890.27     92.54 o 
   1  10  12      193.32      211.13     25.92 o 
   2  10  12     6399.78     6528.96    139.06 o 
   3  10  12      496.78      486.48     39.93 o 
   4  10  12       70.41       53.92     28.51 o 
   5  10  12        6.23       12.65     24.27 o 
   6  10  12       70.34      185.72     65.03 o 
   7  10  12        1.72       28.85     43.48 o 
  -8  11  12       77.10       68.63     38.53 o 
  -7  11  12      472.68      526.74     67.72 o 
  -6  11  12       87.81       57.09     36.43 o 
  -5  11  12      509.03      449.99     48.23 o 
  -4  11  12     2052.08     2055.01     70.37 o 
  -3  11  12      208.61      223.23     27.76 o 
  -2  11  12      763.25      772.76     43.34 o 
  -1  11  12      513.29      513.51     36.16 o 
   0  11  12       46.25       26.42     14.90 o 
   1  11  12     1910.04     2005.76     83.59 o 
   2  11  12       47.01       52.54     34.12 o 
   3  11  12     1272.98     1217.72     57.75 o 
   4  11  12      130.04      119.53     26.09 o 
   5  11  12       80.41       35.06     31.83 o 
   6  11  12      147.37      244.48     55.05 o 
   7  11  12       27.86       80.21     43.31 o 
  -8  12  12      137.37      124.84     44.41 o 
  -7  12  12      253.57      321.64     47.88 o 
  -6  12  12       98.56       71.14     31.99 o 
  -5  12  12      468.96      430.13     74.25 o 
  -4  12  12      956.48     1022.06     63.01 o 
  -3  12  12      183.18      122.84     27.39 o 
  -2  12  12     1081.49     1125.93     51.39 o 
  -1  12  12      852.55      906.30     66.39 o 
   0  12  12        9.31       24.75     19.23 o 
   1  12  12       19.42        8.52     19.74 o 
   2  12  12        2.26        4.35     15.62 o 
   3  12  12      362.91      359.79     36.79 o 
   4  12  12       21.25        0.33     19.22 o 
   5  12  12       75.26      156.07     33.55 o 
   6  12  12        8.83       32.00     41.56 o 
   7  12  12      141.37      142.54     46.55 o 
  -8  13  12      432.80      456.82     62.04 o 
  -7  13  12       10.45        4.79     30.43 o 
  -6  13  12       94.48      105.17     32.46 o 
  -5  13  12      112.97      125.77     31.85 o 
  -4  13  12      283.15      291.96     40.89 o 
  -3  13  12      956.60      969.23     54.24 o 
  -2  13  12      173.39      146.91     23.89 o 
  -1  13  12      276.68      223.96     27.39 o 
   0  13  12     1423.56     1337.02     65.37 o 
   1  13  12      412.97      429.09     42.48 o 
   2  13  12     1128.98     1143.74     65.28 o 
   3  13  12        0.12       35.29     19.62 o 
   4  13  12     3141.36     3188.40     99.03 o 
   5  13  12      386.74      399.24     51.15 o 
   6  13  12      241.39      232.12     47.71 o 
   7  13  12        0.73       48.18     57.04 o 
  -8  14  12        6.18       -6.32     40.69 o 
  -7  14  12       42.49       51.85     34.45 o 
  -6  14  12       50.55       20.16     29.78 o 
  -5  14  12       88.61      110.75     29.58 o 
  -4  14  12      141.31      157.23     35.07 o 
  -3  14  12        1.23       22.15     19.41 o 
  -2  14  12      261.47      268.16     44.79 o 
  -1  14  12      299.71      311.30     31.87 o 
   0  14  12      658.42      623.17     48.71 o 
   1  14  12        5.60       22.36     20.62 o 
   2  14  12      770.05      769.58     56.22 o 
   3  14  12      671.55      741.83     50.01 o 
   4  14  12        2.72        1.78     22.50 o 
   5  14  12      519.44      566.26     60.30 o 
   6  14  12        0.97      -28.92     28.92 o 
   7  14  12      722.89      969.04    102.55 o 
  -8  15  12      483.33      565.88     70.45 o 
  -7  15  12        0.76       46.48     34.52 o 
  -6  15  12      136.64       85.63     37.54 o 
  -5  15  12     1181.08     1155.96     75.32 o 
  -4  15  12      128.90       79.08     30.35 o 
  -3  15  12      378.09      390.79     44.49 o 
  -2  15  12     1121.64     1164.81     55.14 o 
  -1  15  12     1485.11     1474.13     60.69 o 
   0  15  12       53.27       41.58     22.97 o 
   1  15  12     2753.29     2541.88     93.43 o 
   2  15  12      150.62       93.39     27.06 o 
   3  15  12     1036.19      977.19     56.14 o 
   4  15  12      115.28       82.38     31.41 o 
   5  15  12      112.85       93.08     42.60 o 
   6  15  12       23.11      -32.61     32.61 o 
  -7  16  12       15.31       19.48     35.59 o 
  -6  16  12      343.68      411.25     70.73 o 
  -5  16  12      291.30      323.61     46.54 o 
  -4  16  12      765.68      866.53     72.19 o 
  -3  16  12       66.10       28.30     26.96 o 
  -2  16  12      742.74      737.83     49.19 o 
  -1  16  12     2931.78     2544.94     92.80 o 
   0  16  12     1870.14     1952.28    111.23 o 
   1  16  12       10.12       -9.39     28.14 o 
   2  16  12     1330.55     1305.31     72.45 o 
   3  16  12       77.07       13.57     26.42 o 
   4  16  12      664.88      656.52     61.50 o 
   5  16  12       77.93       32.52     35.87 o 
   6  16  12        9.06      -20.51     35.05 o 
  -7  17  12      157.78      140.62     44.89 o 
  -6  17  12       56.12       44.62     33.82 o 
  -5  17  12      760.72      677.83     63.41 o 
  -4  17  12       11.42       -6.53     24.40 o 
  -3  17  12       97.03       61.25     28.52 o 
  -2  17  12      304.04      208.32     35.99 o 
  -1  17  12       55.19       23.80     24.07 o 
   0  17  12        4.16       24.57     20.86 o 
   1  17  12      869.93      838.25     62.84 o 
   2  17  12       57.04       52.26     37.31 o 
   3  17  12        1.12        2.28     26.61 o 
   4  17  12      257.92      229.58     50.45 o 
   5  17  12       75.77       55.72     33.48 o 
   6  17  12     1398.72     1475.78     96.97 o 
  -7  18  12       23.11       34.30     39.69 o 
  -6  18  12        2.33      -12.74     31.54 o 
  -5  18  12      118.54      118.57     39.04 o 
  -4  18  12      529.39      520.90     56.57 o 
  -3  18  12       60.44       73.02     32.62 o 
  -2  18  12       31.78       16.49     25.48 o 
  -1  18  12       29.83       56.92     25.22 o 
   0  18  12      241.11      229.31     37.32 o 
   1  18  12     1121.21     1129.29     70.57 o 
   2  18  12        1.01        5.76     23.71 o 
   3  18  12      106.76       43.81     48.96 o 
   4  18  12      136.18      150.64     49.43 o 
   5  18  12      807.13      774.75     86.83 o 
   6  18  12      107.96       87.14     45.64 o 
  -7  19  12       76.40       50.74     45.72 o 
  -6  19  12       35.65      -36.27     36.27 o 
  -5  19  12       64.19       81.92     35.90 o 
  -4  19  12      147.54      102.91     36.20 o 
  -3  19  12       10.06       -7.04     25.46 o 
  -2  19  12       59.48       48.23     27.38 o 
  -1  19  12      281.77      259.95     41.39 o 
   0  19  12      385.61      403.96     50.67 o 
   1  19  12      326.53      284.42     42.80 o 
   2  19  12      285.39      308.26     51.74 o 
   3  19  12      436.83      418.12     63.54 o 
   4  19  12       50.87       14.90     43.72 o 
   5  19  12        7.97       20.89     41.38 o 
  -6  20  12      408.37      481.11     62.99 o 
  -5  20  12       79.43      123.81     39.57 o 
  -4  20  12      191.66      175.73     39.54 o 
  -3  20  12       26.18       43.92     33.19 o 
  -2  20  12     3204.39     3259.87    139.64 o 
  -1  20  12      409.80      528.78     64.53 o 
   0  20  12      520.26      539.22     53.06 o 
   1  20  12      681.42      628.72     58.83 o 
   2  20  12      958.66      961.72     83.31 o 
   3  20  12        0.62       16.84     33.55 o 
   4  20  12      744.54      719.51    120.39 o 
   5  20  12        0.90      -14.96     40.25 o 
  -6  21  12        5.80      -14.49     40.34 o 
  -5  21  12       81.00       96.78     41.77 o 
  -4  21  12        0.64      -40.65     40.65 o 
  -3  21  12      499.47      456.92     54.65 o 
  -2  21  12      155.70      161.91     46.59 o 
  -1  21  12      335.30      350.47     58.77 o 
   0  21  12       71.63       46.20     38.01 o 
   1  21  12      273.56      232.67     63.68 o 
   2  21  12      165.74      180.18     48.17 o 
   3  21  12      258.66      296.44     55.75 o 
   4  21  12      143.16      115.00     50.87 o 
   5  21  12      231.53      304.62     62.43 o 
  -5  22  12        9.51      -11.25     34.56 o 
  -4  22  12      252.64      236.06     46.05 o 
  -3  22  12      200.14      141.67     43.18 o 
  -2  22  12      367.97      443.14     75.96 o 
  -1  22  12      142.53       86.53     47.91 o 
   0  22  12       18.67       56.61     30.99 o 
   1  22  12       13.45       16.97     36.12 o 
   2  22  12        7.71        4.68     33.66 o 
   3  22  12       87.42       64.66     42.99 o 
   4  22  12      229.35      259.21     55.81 o 
  -5  23  12      300.29      274.00     57.75 o 
  -4  23  12     1164.36     1189.18     87.86 o 
  -3  23  12      136.58       96.44     51.16 o 
  -2  23  12       10.57       -2.06     40.19 o 
  -1  23  12        1.31      -39.31     39.31 o 
   0  23  12        4.28       -7.48     30.43 o 
   1  23  12       15.13       41.34     37.54 o 
   2  23  12        2.18       -6.19     38.25 o 
   3  23  12       13.35      -20.27     36.05 o 
   4  23  12       75.64       96.82     55.31 o 
  -4  24  12       58.73       24.23     49.17 o 
  -3  24  12      684.21      758.51     85.48 o 
  -2  24  12      476.95      322.72     83.56 o 
  -1  24  12       54.41       31.53     45.07 o 
   0  24  12      362.44      287.79     68.48 o 
   1  24  12        8.60      -14.94     30.48 o 
   2  24  12       22.81       74.44     44.49 o 
   3  24  12       51.93       29.98     39.43 o 
  -4  25  12       46.18       51.63     55.14 o 
  -3  25  12      589.50      659.23    100.53 o 
  -2  25  12       43.50       19.91     42.88 o 
  -1  25  12      704.61      784.86     86.34 o 
   0  25  12     1078.67      990.92    119.51 o 
   1  25  12       41.37      107.59     47.66 o 
   2  25  12        5.16       53.88     45.90 o 
   3  25  12      450.15      345.54     81.56 o 
  -3  26  12      290.03      265.60     67.34 o 
  -2  26  12      591.37      562.98     89.99 o 
  -1  26  12      182.35      251.38     59.98 o 
   0  26  12        7.88       -1.05     53.82 o 
   1  26  12       94.63      103.33    157.48 o 
   2  26  12       25.13       51.50     35.26 o 
  -2  27  12      290.63      240.87    117.53 o 
  -1  27  12      742.00      555.46    174.27 o 
   0  27  12      203.60      126.28     84.50 o 
  -9   0  13       68.29       70.53     82.69 o 
  -7   0  13      477.98      505.89     75.57 o 
  -5   0  13     2054.96     1993.33    111.98 o 
  -3   0  13      329.92      303.86     47.18 o 
  -1   0  13       91.28       98.17     23.05 o 
   1   0  13     1078.67     1061.30     57.31 o 
   3   0  13     3709.83     3359.93    151.61 o 
   5   0  13      322.88      334.05     65.87 o 
   7   0  13        5.20        1.71     43.37 o 
  -9   1  13      295.79      366.48     79.00 o 
  -8   1  13        8.75      -25.58     42.48 o 
  -7   1  13       37.91       14.27     25.30 o 
  -6   1  13      866.13      779.01     57.50 o 
  -5   1  13     1540.71     1372.68     67.12 o 
  -4   1  13     4297.78     4022.84    112.24 o 
  -3   1  13     6311.84     6362.88    127.71 o 
  -2   1  13      258.76      243.06     21.29 o 
  -1   1  13      745.67      826.05     35.18 o 
   0   1  13      139.36       81.68     15.93 o 
   1   1  13       78.82       74.51     15.64 o 
   2   1  13      584.39      629.51     33.76 o 
   3   1  13       74.85       58.85     19.42 o 
   4   1  13     1106.39     1158.62     67.93 o 
   5   1  13      166.91      104.40     30.71 o 
   6   1  13       68.92       54.18     30.61 o 
   7   1  13      114.87      105.11     42.76 o 
   8   1  13       74.96       45.81     49.69 o 
  -9   2  13      280.48      368.62     87.50 o 
  -8   2  13      134.60      174.09     73.62 o 
  -7   2  13       29.08        1.10     26.83 o 
  -6   2  13      507.25      453.08     46.92 o 
  -5   2  13      979.63      847.96     55.83 o 
  -4   2  13      169.73      135.68     26.40 o 
  -3   2  13      154.51      157.25     22.12 o 
  -2   2  13     2677.01     2704.68     72.64 o 
  -1   2  13      237.45      234.41     21.07 o 
   0   2  13     1221.50      942.61     37.57 o 
   1   2  13      335.89      277.19     23.47 o 
   2   2  13     1417.40     1575.33     50.39 o 
   3   2  13      154.98      168.27     26.30 o 
   4   2  13      842.34      843.81     59.64 o 
   5   2  13       22.06       40.86     23.72 o 
   6   2  13       52.30       63.73     27.45 o 
   7   2  13      696.54      665.69     64.42 o 
   8   2  13       24.82       11.21     46.82 o 
  -9   3  13       44.30      116.80     83.05 o 
  -8   3  13       12.78       53.62     35.55 o 
  -7   3  13      376.19      395.97     55.78 o 
  -6   3  13      788.79      734.56     56.52 o 
  -5   3  13     1136.07     1018.89     61.03 o 
  -4   3  13       19.01        2.78     17.94 o 
  -3   3  13     1832.97     1737.24     57.80 o 
  -2   3  13      275.71      281.55     27.29 o 
  -1   3  13      416.35      487.47     28.82 o 
   0   3  13       64.66       68.64     14.76 o 
   1   3  13     3088.79     2994.61     70.53 o 
   2   3  13      535.38      527.76     37.28 o 
   3   3  13      364.20      376.62     34.16 o 
   4   3  13      177.65      112.27     27.80 o 
   5   3  13        9.63       50.79     27.37 o 
   6   3  13      114.98      131.32     36.52 o 
   7   3  13        0.54        7.69     32.80 o 
   8   3  13       93.78       55.01     63.69 o 
  -9   4  13        2.30      130.10     87.92 o 
  -8   4  13      178.42      251.50     92.69 o 
  -7   4  13      312.51      346.04     71.31 o 
  -6   4  13       19.41       50.62     25.63 o 
  -5   4  13     1009.27      964.93     59.68 o 
  -4   4  13     3997.41     4038.55    161.94 o 
  -3   4  13     2055.87     2095.77    112.94 o 
  -2   4  13    12055.47    11721.75    289.75 o 
  -1   4  13     1861.07     1814.13     58.40 o 
   0   4  13      854.00      910.08     38.46 o 
   1   4  13      350.27      365.18     26.32 o 
   2   4  13     3041.44     2834.25     81.09 o 
   3   4  13       47.95       74.83     21.89 o 
   4   4  13      196.75      185.33     31.82 o 
   5   4  13     1364.66     1392.41     76.59 o 
   6   4  13       78.55       53.80     30.05 o 
   7   4  13      263.73      331.95     61.39 o 
  -9   5  13       78.99      114.53    192.75 o 
  -8   5  13      145.39      115.33     56.56 o 
  -7   5  13       67.63       47.64     47.19 o 
  -6   5  13     1123.67     1166.26     83.03 o 
  -5   5  13      133.61      121.37     24.16 o 
  -4   5  13      274.93      252.59     29.23 o 
  -3   5  13      414.22      385.69     35.93 o 
  -2   5  13      130.59      123.80     20.64 o 
  -1   5  13      118.55       90.09     19.31 o 
   0   5  13      143.41      147.45     18.54 o 
   1   5  13      529.77      504.38     30.26 o 
   2   5  13       22.96        7.05     14.58 o 
   3   5  13      531.75      546.44     40.77 o 
   4   5  13      384.77      431.30     39.54 o 
   5   5  13      142.18      181.31     36.23 o 
   6   5  13      888.31      848.98     76.59 o 
   7   5  13       51.85       38.26     39.98 o 
  -9   6  13      232.38      282.28    122.19 o 
  -8   6  13      239.04      183.77     49.10 o 
  -7   6  13     1767.93     1539.08     98.20 o 
  -6   6  13       26.42       36.67     28.13 o 
  -5   6  13      661.68      588.01     42.47 o 
  -4   6  13      383.61      377.76     33.40 o 
  -3   6  13        1.00       19.76     15.34 o 
  -2   6  13      363.26      414.46     32.76 o 
  -1   6  13     2324.04     2234.34     67.59 o 
   0   6  13     5078.12     4951.20    112.34 o 
   1   6  13      290.77      341.30     31.37 o 
   2   6  13       56.46       68.54     20.69 o 
   3   6  13      697.25      702.75     45.56 o 
   4   6  13      246.11      254.70     40.74 o 
   5   6  13       83.89       64.85     27.79 o 
   6   6  13      109.65       56.89     30.89 o 
   7   6  13      134.99       72.21     44.79 o 
  -9   7  13        1.20      -10.65     52.87 o 
  -8   7  13      325.94      323.16     58.70 o 
  -7   7  13       99.21      111.27     40.02 o 
  -6   7  13      124.34       92.72     30.22 o 
  -5   7  13       25.19       30.53     19.05 o 
  -4   7  13       42.65       37.97     17.96 o 
  -3   7  13     2598.22     2527.63     78.81 o 
  -2   7  13      249.28      275.64     27.92 o 
  -1   7  13     3414.50     3440.78     86.74 o 
   0   7  13      602.02      646.36     37.70 o 
   1   7  13      148.33      129.85     22.17 o 
   2   7  13        6.60       20.02     17.12 o 
   3   7  13      252.01      232.29     31.14 o 
   4   7  13      241.30      253.87     33.53 o 
   5   7  13      101.93       67.05     32.25 o 
   6   7  13       29.63      -18.66     47.88 o 
   7   7  13        1.88       -1.44     53.37 o 
  -8   8  13      343.03      396.38     62.92 o 
  -7   8  13       89.65       31.75     35.80 o 
  -6   8  13     1165.08     1185.18     71.45 o 
  -5   8  13        0.13       14.94     19.66 o 
  -4   8  13     5113.25     4973.15    152.13 o 
  -3   8  13       34.12       34.87     16.96 o 
  -2   8  13     1590.24     1658.98     59.15 o 
  -1   8  13     1318.24     1356.21     51.68 o 
   0   8  13     4489.58     4307.80     99.54 o 
   1   8  13     1026.66      975.97     47.85 o 
   2   8  13      323.55      345.54     34.02 o 
   3   8  13      104.18       92.74     22.32 o 
   4   8  13      131.11       93.67     24.91 o 
   5   8  13      148.92      165.24     38.10 o 
   6   8  13       42.88       -7.63     33.08 o 
   7   8  13       43.88      -24.00     36.64 o 
  -8   9  13      111.70       78.91     50.08 o 
  -7   9  13      765.34      631.60     83.50 o 
  -6   9  13     1148.98     1338.53     75.93 o 
  -5   9  13     1609.36     1477.56     80.83 o 
  -4   9  13      925.87      940.55     50.35 o 
  -3   9  13      918.37      998.99     50.82 o 
  -2   9  13        0.16        8.07     14.41 o 
  -1   9  13     2475.31     2554.43     73.85 o 
   0   9  13      180.06      205.03     24.80 o 
   1   9  13     1241.83     1251.06     62.27 o 
   2   9  13      364.04      422.25     36.58 o 
   3   9  13     1551.89     1470.21     71.54 o 
   4   9  13      102.71       99.38     26.27 o 
   5   9  13       32.99       28.98     24.69 o 
   6   9  13      267.81      195.57     64.75 o 
   7   9  13        0.10       43.70     44.88 o 
  -8  10  13        1.05        1.46     40.72 o 
  -7  10  13      180.75      245.25     44.59 o 
  -6  10  13        1.81       -4.17     24.23 o 
  -5  10  13     2042.03     2062.77     87.00 o 
  -4  10  13      194.93      204.99     28.86 o 
  -3  10  13     1879.21     1963.46     74.29 o 
  -2  10  13      588.27      574.63     39.09 o 
  -1  10  13      663.41      595.20     40.77 o 
   0  10  13       10.95        1.71     17.16 o 
   1  10  13        1.93      -16.00     16.12 o 
   2  10  13      129.57      151.50     28.81 o 
   3  10  13      309.16      298.57     40.33 o 
   4  10  13      399.71      472.35     50.24 o 
   5  10  13      165.09      142.84     35.12 o 
   6  10  13       70.57       60.30     63.38 o 
   7  10  13      513.76      420.83     73.08 o 
  -8  11  13      565.30      426.16     73.66 o 
  -7  11  13       82.46      114.83     37.48 o 
  -6  11  13      479.84      384.39     49.26 o 
  -5  11  13      521.85      604.81     53.57 o 
  -4  11  13     1283.37     1298.23     69.44 o 
  -3  11  13      927.69      931.89     49.74 o 
  -2  11  13      428.95      460.89     36.95 o 
  -1  11  13       74.68       60.23     28.49 o 
   0  11  13      129.08       90.32     30.06 o 
   1  11  13      798.35      702.64     52.89 o 
   2  11  13      458.51      453.11     45.02 o 
   3  11  13      562.47      652.10     58.71 o 
   4  11  13      713.51      729.21     52.42 o 
   5  11  13        9.66       31.25     32.69 o 
   6  11  13      104.64      137.98     52.31 o 
   7  11  13      131.64      101.06     53.82 o 
  -8  12  13        1.86       42.66     44.59 o 
  -7  12  13      282.09      288.66     46.86 o 
  -6  12  13      129.71      166.93     37.14 o 
  -5  12  13       47.55       52.88     28.24 o 
  -4  12  13      929.05      933.94     75.74 o 
  -3  12  13      252.49      266.73     31.12 o 
  -2  12  13       36.23       23.35     24.90 o 
  -1  12  13      141.40      142.41     23.86 o 
   0  12  13     2679.60     2551.82     90.32 o 
   1  12  13      539.40      528.63     47.49 o 
   2  12  13      557.06      528.65     48.33 o 
   3  12  13      287.42      258.54     32.76 o 
   4  12  13       60.66       18.75     33.02 o 
   5  12  13       22.20        1.64     35.73 o 
   6  12  13      521.71      660.79    141.56 o 
   7  12  13      153.95      119.55     56.32 o 
  -8  13  13       79.34       66.05     50.99 o 
  -7  13  13      539.14      648.80     87.48 o 
  -6  13  13      111.47       78.07     33.82 o 
  -5  13  13       59.82       98.26     32.25 o 
  -4  13  13      647.61      650.26     70.38 o 
  -3  13  13      988.78     1034.58     83.07 o 
  -2  13  13        0.22       14.35     18.60 o 
  -1  13  13     2155.02     2309.85     74.37 o 
   0  13  13      126.14       91.97     31.93 o 
   1  13  13      733.28      720.09     54.21 o 
   2  13  13      270.93      250.68     37.67 o 
   3  13  13      797.40      767.30     59.90 o 
   4  13  13      348.44      379.18     40.94 o 
   5  13  13      172.82      170.98     39.52 o 
   6  13  13       13.95       -7.56     38.18 o 
  -8  14  13       35.75       95.19     51.69 o 
  -7  14  13      144.45       94.42     41.93 o 
  -6  14  13       79.33      127.88     36.79 o 
  -5  14  13     2073.95     2217.33     96.77 o 
  -4  14  13      178.50      153.86     47.06 o 
  -3  14  13       29.69       10.37     21.30 o 
  -2  14  13      345.47      367.44     37.23 o 
  -1  14  13      298.14      301.36     32.65 o 
   0  14  13     2696.08     2603.19    100.36 o 
   1  14  13       86.31       71.48     25.12 o 
   2  14  13      131.54      103.53     28.13 o 
   3  14  13       95.03      123.74     37.77 o 
   4  14  13      166.09      141.75     53.33 o 
   5  14  13      213.34      234.47     42.06 o 
   6  14  13       89.47       97.96     42.85 o 
  -7  15  13      178.08      180.07     49.23 o 
  -6  15  13      626.64      671.61     69.38 o 
  -5  15  13        7.25       11.09     33.49 o 
  -4  15  13      139.70      170.43     35.69 o 
  -3  15  13      105.50       95.95     31.86 o 
  -2  15  13       36.24       35.11     20.88 o 
  -1  15  13       87.38       66.05     25.64 o 
   0  15  13      983.00      881.39     59.96 o 
   1  15  13      296.44      244.08     57.11 o 
   2  15  13       23.69       26.77     26.68 o 
   3  15  13      174.30      220.56     37.26 o 
   4  15  13      420.49      415.68     59.88 o 
   5  15  13       35.81       24.51     31.56 o 
   6  15  13      561.83      619.07     70.04 o 
  -7  16  13      243.18      387.87     62.38 o 
  -6  16  13      137.58      113.45     40.79 o 
  -5  16  13       55.37       74.69     32.87 o 
  -4  16  13       39.41      117.90     33.45 o 
  -3  16  13      450.54      440.90     49.50 o 
  -2  16  13      197.90      239.05     31.98 o 
  -1  16  13       90.33       96.25     29.82 o 
   0  16  13       12.41       -0.88     20.34 o 
   1  16  13      349.74      393.78     44.91 o 
   2  16  13      255.79      192.59     40.97 o 
   3  16  13       15.50        7.38     26.78 o 
   4  16  13        9.94       47.76     34.47 o 
   5  16  13      761.83      695.37     90.08 o 
   6  16  13       10.12       12.02     36.74 o 
  -7  17  13      116.61       78.43     43.20 o 
  -6  17  13        4.19       70.20     35.64 o 
  -5  17  13      135.31      132.05     38.62 o 
  -4  17  13       27.07       56.97     30.19 o 
  -3  17  13      332.48      435.71     49.07 o 
  -2  17  13      387.82      470.01     51.08 o 
  -1  17  13     1120.41     1136.08     91.80 o 
   0  17  13        0.09       -6.10     21.57 o 
   1  17  13      390.27      299.93     47.73 o 
   2  17  13       60.83       85.36     31.52 o 
   3  17  13       64.14      112.54     39.90 o 
   4  17  13       36.70       40.50     40.05 o 
   5  17  13       32.04       67.67     40.22 o 
   6  17  13      141.29       -3.16    131.69 o 
  -7  18  13       55.94       67.75     43.01 o 
  -6  18  13      994.81     1117.08     83.68 o 
  -5  18  13      223.33      140.67     49.56 o 
  -4  18  13       22.52       22.54     29.64 o 
  -3  18  13      251.82      239.21     42.21 o 
  -2  18  13     1297.92     1282.16    109.22 o 
  -1  18  13        3.84        3.12     40.57 o 
   0  18  13      814.86      773.01     61.23 o 
   1  18  13        4.22       42.22     25.44 o 
   2  18  13       66.55       70.79     30.18 o 
   3  18  13        3.08       37.02     32.45 o 
   4  18  13       29.54       38.51     37.65 o 
   5  18  13       48.00       31.01     50.26 o 
  -6  19  13       73.25       45.36     39.99 o 
  -5  19  13      209.03      355.06     53.47 o 
  -4  19  13      239.30      246.87     44.31 o 
  -3  19  13      133.71      151.22     40.49 o 
  -2  19  13      201.73      178.54     47.97 o 
  -1  19  13     1356.21     1379.89     86.30 o 
   0  19  13       10.14      -12.47     23.87 o 
   1  19  13     1114.82     1223.72     76.05 o 
   2  19  13      171.09      130.02     38.90 o 
   3  19  13       16.78       45.03     36.89 o 
   4  19  13      279.46      303.58     62.75 o 
   5  19  13      436.40      453.33     74.60 o 
  -6  20  13     1575.48     1651.14    104.26 o 
  -5  20  13      637.79      821.06     76.09 o 
  -4  20  13      254.72      277.87     49.85 o 
  -3  20  13      123.99      102.18     42.32 o 
  -2  20  13       20.83      -31.46     31.46 o 
  -1  20  13        3.30       37.53     36.61 o 
   0  20  13      625.14      754.53     64.36 o 
   1  20  13       80.57       84.13     32.35 o 
   2  20  13      176.64      190.05     50.45 o 
   3  20  13      416.70      505.39     71.39 o 
   4  20  13      264.80      156.72     52.48 o 
   5  20  13      838.16      804.02    112.26 o 
  -5  21  13      282.25      270.02     53.81 o 
  -4  21  13      218.74      190.14     47.06 o 
  -3  21  13      145.66      173.12     51.75 o 
  -2  21  13      149.06      158.88     46.94 o 
  -1  21  13       74.64       39.07     36.03 o 
   0  21  13       12.61      -27.09     27.09 o 
   1  21  13       25.36       48.02     31.37 o 
   2  21  13      461.48      445.79     65.81 o 
   3  21  13      228.18      263.51     60.77 o 
   4  21  13       47.36       -4.92     40.94 o 
  -5  22  13        6.38       -8.51     40.39 o 
  -4  22  13      548.32      616.99     68.39 o 
  -3  22  13      113.37      140.93     51.06 o 
  -2  22  13     1273.53     1264.67    100.70 o 
  -1  22  13       49.00       28.49     62.93 o 
   0  22  13       22.11       39.18     46.14 o 
   1  22  13      245.46      136.92     78.61 o 
   2  22  13      736.32      631.09     77.56 o 
   3  22  13       18.01      100.17     52.66 o 
   4  22  13      269.18      218.38     56.62 o 
  -4  23  13       17.36        0.96     39.42 o 
  -3  23  13     1079.47     1190.53    101.67 o 
  -2  23  13        2.32      -31.87     31.87 o 
  -1  23  13       87.55       56.91     52.68 o 
   0  23  13       10.18       33.06     34.94 o 
   1  23  13      487.76      484.90     67.10 o 
   2  23  13       30.51       -8.09     39.07 o 
   3  23  13      485.70      487.93     84.70 o 
  -4  24  13       61.07       83.27     51.69 o 
  -3  24  13      287.82      250.50     61.36 o 
  -2  24  13      588.59      542.55     78.48 o 
  -1  24  13       17.99        4.56     51.96 o 
   0  24  13      409.69      402.84     80.77 o 
   1  24  13       22.27       62.47     52.15 o 
   2  24  13      664.13      775.61     88.54 o 
  -3  25  13      160.04      146.75     78.33 o 
  -2  25  13        0.15      -14.34     40.83 o 
  -1  25  13      233.53      252.28     59.66 o 
   0  25  13       18.01        6.32     50.00 o 
   1  25  13      120.88      162.40     67.69 o 
   2  25  13      639.63      658.30     84.55 o 
  -2  26  13      180.48      128.71     57.70 o 
  -1  26  13        0.57       25.69     48.45 o 
   0  26  13       41.25      -23.83     69.74 o 
  -8   0  14      264.07      270.69     94.48 o 
  -6   0  14      868.20      685.30     92.61 o 
  -4   0  14     3348.04     3390.86    148.22 o 
  -2   0  14     1577.08     1635.48     93.62 o 
   0   0  14      901.68     1035.84     57.14 o 
   2   0  14     6087.96     5226.61    150.27 o 
   4   0  14      109.85      100.67     68.32 o 
   6   0  14      149.81      120.35     62.42 o 
  -9   1  14        0.64       60.39    143.81 o 
  -8   1  14      328.66      294.20     65.93 o 
  -7   1  14       41.61       41.92     27.39 o 
  -6   1  14      628.77      576.86     52.86 o 
  -5   1  14     1031.42     1069.26     63.42 o 
  -4   1  14      951.73      891.41     55.81 o 
  -3   1  14     1127.63     1115.00     58.00 o 
  -2   1  14      743.20      676.58     38.32 o 
  -1   1  14      325.78      284.96     24.74 o 
   0   1  14       80.51       41.13     14.48 o 
   1   1  14      193.20      199.56     21.60 o 
   2   1  14     1870.15     1924.59     66.22 o 
   3   1  14       36.15       40.70     21.91 o 
   4   1  14      845.22      781.83     60.59 o 
   5   1  14       49.24       29.67     28.77 o 
   6   1  14      403.28      372.81     51.36 o 
   7   1  14      355.87      431.68     59.30 o 
  -9   2  14      490.83      469.16    174.87 o 
  -8   2  14       39.99       19.25     77.40 o 
  -7   2  14      102.16       52.61     36.40 o 
  -6   2  14       10.05       17.22     24.06 o 
  -5   2  14      163.21      142.03     30.31 o 
  -4   2  14       75.71       69.55     22.61 o 
  -3   2  14       91.66       63.77     20.66 o 
  -2   2  14        1.86       -0.87     17.06 o 
  -1   2  14      140.14      134.80     21.47 o 
   0   2  14       51.88       56.36     15.82 o 
   1   2  14      446.76      418.87     29.08 o 
   2   2  14      347.15      377.69     34.64 o 
   3   2  14     1408.01     1392.92     91.39 o 
   4   2  14     1129.29     1072.57     67.78 o 
   5   2  14     2357.97     2396.35    101.06 o 
   6   2  14      192.21      228.46     44.35 o 
   7   2  14       44.11       23.34     35.07 o 
  -9   3  14        0.25       -4.53     70.02 o 
  -8   3  14      667.80      701.57     77.93 o 
  -7   3  14        5.48       20.68     40.08 o 
  -6   3  14     1324.63     1259.34     96.60 o 
  -5   3  14        0.62       11.35     23.26 o 
  -4   3  14       38.67       39.95     20.31 o 
  -3   3  14      157.49      161.57     23.04 o 
  -2   3  14      344.31      311.67     29.70 o 
  -1   3  14      127.31       95.88     19.22 o 
   0   3  14       66.11      108.82     18.00 o 
   1   3  14       50.88        3.84     12.71 o 
   2   3  14     3528.75     3400.52     92.72 o 
   3   3  14      159.30      110.54     24.59 o 
   4   3  14     1159.42     1279.11     81.06 o 
   5   3  14        4.12       13.09     22.81 o 
   6   3  14     1173.69     1323.69     83.56 o 
   7   3  14        4.52      -34.36     40.79 o 
  -8   4  14       49.90       10.04     41.43 o 
  -7   4  14      220.20      154.60     42.28 o 
  -6   4  14      583.25      579.97     54.98 o 
  -5   4  14      474.52      499.22     48.15 o 
  -4   4  14       97.02       54.03     23.47 o 
  -3   4  14      809.14      677.07     52.76 o 
  -2   4  14     2085.60     2108.62     67.05 o 
  -1   4  14      182.14      184.03     23.58 o 
   0   4  14      377.22      470.41     33.65 o 
   1   4  14     1469.89     1395.98     49.24 o 
   2   4  14      178.84      190.22     27.19 o 
   3   4  14      377.63      371.05     40.86 o 
   4   4  14      312.78      283.57     51.16 o 
   5   4  14      456.89      443.29     51.95 o 
   6   4  14      560.20      628.97     62.40 o 
   7   4  14      359.78      386.34     68.68 o 
  -8   5  14      317.51      234.68     52.69 o 
  -7   5  14      373.41      318.82     54.39 o 
  -6   5  14      169.42      136.32     41.36 o 
  -5   5  14      841.32      841.46     73.57 o 
  -4   5  14      376.73      386.80     35.87 o 
  -3   5  14     1676.18     1731.44     62.03 o 
  -2   5  14        1.78      -12.52     12.52 o 
  -1   5  14     3697.30     3785.92     93.65 o 
   0   5  14        2.65       -0.25     12.80 o 
   1   5  14     1644.27     1615.98     59.84 o 
   2   5  14      164.62       70.46     20.86 o 
   3   5  14      654.99      612.08     43.98 o 
   4   5  14       19.39        7.16     21.74 o 
   5   5  14      714.22      785.87     65.04 o 
   6   5  14      101.43      128.27     37.66 o 
   7   5  14     1161.99     1435.18    173.70 o 
  -8   6  14      100.49       90.48     62.27 o 
  -7   6  14      545.09      485.47     63.36 o 
  -6   6  14      991.31      891.11     78.11 o 
  -5   6  14       11.10        4.72     20.90 o 
  -4   6  14      529.79      516.41     46.71 o 
  -3   6  14       18.65       37.32     19.61 o 
  -2   6  14      159.50      194.27     25.52 o 
  -1   6  14     1503.72     1402.94     75.08 o 
   0   6  14      530.23      537.04     36.62 o 
   1   6  14       15.97       19.22     16.60 o 
   2   6  14       33.95       34.57     17.43 o 
   3   6  14      429.73      417.20     54.21 o 
   4   6  14       49.21       40.68     26.56 o 
   5   6  14      212.90      245.75     41.37 o 
   6   6  14       86.73       15.76     31.26 o 
   7   6  14        2.43      -16.53     36.98 o 
  -8   7  14      477.07      481.93     71.13 o 
  -7   7  14       74.53       62.22     36.82 o 
  -6   7  14       11.55      -21.95     27.17 o 
  -5   7  14       20.94       12.25     19.54 o 
  -4   7  14        0.73       21.41     17.79 o 
  -3   7  14      133.06      187.42     29.57 o 
  -2   7  14      256.14      218.83     26.43 o 
  -1   7  14      532.65      574.95     38.69 o 
   0   7  14      925.43      837.49     43.81 o 
   1   7  14       16.70       12.31     17.92 o 
   2   7  14      102.92       94.51     23.25 o 
   3   7  14      976.11      971.51     55.03 o 
   4   7  14     1654.08     1658.39     79.32 o 
   5   7  14       56.25       40.53     28.89 o 
   6   7  14     1254.45     1278.04    102.16 o 
   7   7  14        0.90       12.30     40.09 o 
  -8   8  14      278.24      233.76     53.60 o 
  -7   8  14      485.98      351.07     60.15 o 
  -6   8  14      636.94      583.12     66.00 o 
  -5   8  14        3.59       11.02     21.24 o 
  -4   8  14        7.48      -18.30     18.30 o 
  -3   8  14       81.05       92.80     20.36 o 
  -2   8  14      183.97      165.15     24.41 o 
  -1   8  14      127.43      130.34     22.78 o 
   0   8  14      133.31      134.67     21.57 o 
   1   8  14      981.72     1009.76     59.56 o 
   2   8  14       69.06       48.03     20.18 o 
   3   8  14     3120.64     3135.20    107.39 o 
   4   8  14       94.88      102.64     26.75 o 
   5   8  14     2380.83     2530.96    105.78 o 
   6   8  14      278.26      244.40     78.40 o 
   7   8  14     1148.12     1080.32    128.19 o 
  -8   9  14      361.53      462.19     78.97 o 
  -7   9  14       10.17        9.49     31.56 o 
  -6   9  14        9.12      -26.29     43.47 o 
  -5   9  14       60.89       56.35     26.36 o 
  -4   9  14        0.95       15.39     18.80 o 
  -3   9  14     1380.46     1390.81     59.37 o 
  -2   9  14      120.16       96.16     32.55 o 
  -1   9  14      428.67      476.62     36.54 o 
   0   9  14     1778.12     1749.47     73.48 o 
   1   9  14     1381.97     1256.92     77.01 o 
   2   9  14      757.47      769.65     55.34 o 
   3   9  14      166.75      119.41     27.26 o 
   4   9  14      676.54      648.63     50.15 o 
   5   9  14       22.43       18.99     29.59 o 
   6   9  14      455.42      511.97    103.59 o 
   7   9  14       33.10      -32.11     44.60 o 
  -8  10  14      916.88     1099.09     99.76 o 
  -7  10  14        2.96       13.86     35.85 o 
  -6  10  14       52.28       37.32     26.35 o 
  -5  10  14      104.56      104.68     31.06 o 
  -4  10  14     2309.69     2225.06     76.48 o 
  -3  10  14      240.78      206.08     28.85 o 
  -2  10  14      931.27      937.46     49.86 o 
  -1  10  14        1.57      -13.99     13.99 o 
   0  10  14     2092.20     2050.78     80.35 o 
   1  10  14      379.98      289.56     36.56 o 
   2  10  14      204.77      291.52     38.11 o 
   3  10  14       91.06       41.05     22.79 o 
   4  10  14       59.97       42.63     23.93 o 
   5  10  14       56.54       61.20     58.25 o 
   6  10  14      174.25      174.01    108.65 o 
   7  10  14        7.20      -47.06     85.35 o 
  -8  11  14       32.59        2.05     74.42 o 
  -7  11  14      483.34      421.13     68.94 o 
  -6  11  14        1.95      -35.03     35.03 o 
  -5  11  14      667.15      748.90     61.86 o 
  -4  11  14      266.10      262.41     38.64 o 
  -3  11  14      886.31      991.60     53.54 o 
  -2  11  14      216.93      176.88     27.98 o 
  -1  11  14      384.95      452.74     37.48 o 
   0  11  14        6.71      -20.09     20.09 o 
   1  11  14       83.31      116.65     32.66 o 
   2  11  14        1.11      -18.61     33.78 o 
   3  11  14       58.56      -24.15     30.67 o 
   4  11  14     2060.85     2281.50    118.44 o 
   5  11  14       18.45      -21.78     32.45 o 
   6  11  14      196.92      215.85     55.47 o 
  -8  12  14       58.01        9.31    111.70 o 
  -7  12  14       64.39       90.12     46.62 o 
  -6  12  14       21.65       12.94     26.13 o 
  -5  12  14      470.47      433.41     50.93 o 
  -4  12  14       74.17       86.29     28.70 o 
  -3  12  14      174.21      159.28     28.18 o 
  -2  12  14        4.70       14.71     18.08 o 
  -1  12  14      181.39      164.75     29.19 o 
   0  12  14      660.73      622.34     51.27 o 
   1  12  14      424.18      486.25     47.66 o 
   2  12  14      276.33      194.54     41.50 o 
   3  12  14     2064.12     2092.74     90.70 o 
   4  12  14        1.25       15.18     36.78 o 
   5  12  14      531.77      675.75     66.20 o 
   6  12  14       35.33       11.75     52.65 o 
  -7  13  14      409.56      573.02     88.37 o 
  -6  13  14      452.84      445.88     55.95 o 
  -5  13  14       71.99       83.50     31.01 o 
  -4  13  14      569.88      651.02     57.27 o 
  -3  13  14        2.81      -17.36     17.36 o 
  -2  13  14      539.28      567.37     43.76 o 
  -1  13  14      117.43      112.19     34.25 o 
   0  13  14      973.39      944.19     61.84 o 
   1  13  14       63.97       49.17     24.56 o 
   2  13  14      553.93      517.87     50.82 o 
   3  13  14      427.71      481.73     52.32 o 
   4  13  14     3209.70     3289.60    120.17 o 
   5  13  14        5.09      -17.94     28.03 o 
   6  13  14      171.34      163.30     51.85 o 
  -7  14  14      666.09      805.19     89.14 o 
  -6  14  14      424.26      446.50     56.70 o 
  -5  14  14      209.41      183.20     39.06 o 
  -4  14  14      345.00      319.69     44.46 o 
  -3  14  14       50.02       73.86     28.12 o 
  -2  14  14      689.54      711.74     48.37 o 
  -1  14  14      199.17      218.73     35.33 o 
   0  14  14      147.89       97.69     30.09 o 
   1  14  14       31.47       17.66     23.35 o 
   2  14  14      327.14      416.29     47.00 o 
   3  14  14      461.40      530.63     54.68 o 
   4  14  14       20.95       52.84     34.75 o 
   5  14  14      164.36      119.10     47.04 o 
   6  14  14        0.50       -0.63     58.59 o 
  -7  15  14      188.87      222.33     51.80 o 
  -6  15  14        0.51      -19.83     32.07 o 
  -5  15  14      173.26      152.05     44.84 o 
  -4  15  14      107.00       77.58     46.70 o 
  -3  15  14      669.20      639.94     56.83 o 
  -2  15  14      134.96      105.13     26.13 o 
  -1  15  14     2594.48     2534.10     97.18 o 
   0  15  14        1.20       20.06     24.68 o 
   1  15  14      858.93      880.37     63.94 o 
   2  15  14       18.00       44.24     26.43 o 
   3  15  14      204.28      197.27     41.93 o 
   4  15  14       74.36       87.62     38.83 o 
   5  15  14       31.44       42.52     58.78 o 
   6  15  14      104.43      137.98     69.99 o 
  -7  16  14      180.60      153.85     48.80 o 
  -6  16  14        2.12       37.84     33.57 o 
  -5  16  14       26.99       44.58     30.72 o 
  -4  16  14      131.98      225.63     44.62 o 
  -3  16  14        0.07       20.24     25.61 o 
  -2  16  14     1277.32     1343.01     74.54 o 
  -1  16  14      304.47      343.21     43.86 o 
   0  16  14      251.79      296.25     51.34 o 
   1  16  14      300.74      282.76     43.76 o 
   2  16  14      439.21      516.99     54.07 o 
   3  16  14       24.45      -23.23     51.90 o 
   4  16  14       14.42       21.77     34.53 o 
   5  16  14      352.70      380.07     69.77 o 
  -6  17  14      292.20      330.18     53.28 o 
  -5  17  14       12.39       -4.38     28.70 o 
  -4  17  14       14.21       17.92     27.62 o 
  -3  17  14        7.64       57.77     30.20 o 
  -2  17  14        9.55       -1.08     28.35 o 
  -1  17  14      628.21      648.49     57.40 o 
   0  17  14      144.02      126.80     34.37 o 
   1  17  14       79.27       43.44     27.82 o 
   2  17  14        3.02       16.26     28.46 o 
   3  17  14      560.77      568.64     75.85 o 
   4  17  14      270.95      252.92     58.26 o 
   5  17  14        4.32       50.56     44.73 o 
  -6  18  14        1.28       59.34     37.67 o 
  -5  18  14      351.06      454.19     71.03 o 
  -4  18  14      177.03      170.97     40.86 o 
  -3  18  14      121.39      150.74     42.63 o 
  -2  18  14      278.58      206.51     48.10 o 
  -1  18  14        5.22        0.63     24.43 o 
   0  18  14      116.08       64.88     29.96 o 
   1  18  14      631.92      572.79     58.75 o 
   2  18  14      957.62     1067.56     75.49 o 
   3  18  14      429.47      443.67     68.11 o 
   4  18  14       35.00        4.96     47.95 o 
   5  18  14     1267.80     1164.52    110.43 o 
  -6  19  14      266.26      262.91     69.74 o 
  -5  19  14      186.01      134.05     44.25 o 
  -4  19  14        1.88      -14.18     30.04 o 
  -3  19  14       80.92        8.59     38.12 o 
  -2  19  14      252.14      361.72     58.24 o 
  -1  19  14      451.89      456.67     53.33 o 
   0  19  14      147.32      178.23     40.91 o 
   1  19  14      593.32      601.68     75.92 o 
   2  19  14      564.60      592.89     78.17 o 
   3  19  14      235.59      206.71     53.91 o 
   4  19  14      696.66      676.64     85.02 o 
  -5  20  14      152.95      138.10     46.46 o 
  -4  20  14      371.24      351.25     54.30 o 
  -3  20  14      113.02      139.99     43.49 o 
  -2  20  14     1216.08     1148.20    128.09 o 
  -1  20  14       89.36       52.37     38.73 o 
   0  20  14      418.78      426.10     53.89 o 
   1  20  14      637.05      711.46     71.81 o 
   2  20  14        9.78       44.49     36.43 o 
   3  20  14        7.63       58.55     41.76 o 
   4  20  14       46.26      121.12     55.07 o 
  -5  21  14      527.69      564.68     68.98 o 
  -4  21  14       28.27      -32.90     32.90 o 
  -3  21  14      356.21      440.78     68.11 o 
  -2  21  14        1.52       90.64     41.85 o 
  -1  21  14      537.19      562.14     74.68 o 
   0  21  14      381.58      487.21     56.06 o 
   1  21  14      408.28      370.51     52.60 o 
   2  21  14      261.90      309.43     76.54 o 
   3  21  14       94.77      121.55     47.22 o 
   4  21  14       71.24       51.10     60.78 o 
  -4  22  14       12.72       86.18     53.25 o 
  -3  22  14        0.01      -42.57     42.57 o 
  -2  22  14       51.31       95.17     45.25 o 
  -1  22  14        1.36      -23.40     36.25 o 
   0  22  14        9.02       24.79     52.30 o 
   1  22  14       93.89      -37.72     64.40 o 
   2  22  14      128.40      150.27     53.39 o 
   3  22  14      581.12      523.50    104.61 o 
  -4  23  14       24.58      -40.96     40.96 o 
  -3  23  14       95.61      104.65     70.19 o 
  -2  23  14        2.73      -36.47     38.34 o 
  -1  23  14       99.52       95.17     46.50 o 
   0  23  14      285.62      276.86     60.81 o 
   1  23  14       10.34      -16.38     38.95 o 
   2  23  14     2406.15     2498.01    140.85 o 
  -3  24  14      186.25      228.29     65.87 o 
  -2  24  14        6.20       10.00     46.23 o 
  -1  24  14       81.90       96.17     45.91 o 
   0  24  14        2.27      -26.88     44.01 o 
   1  24  14      603.63      630.75    109.63 o 
   2  24  14      246.90      232.55     99.05 o 
  -2  25  14      146.67      110.23     56.39 o 
  -1  25  14      230.25      264.90     69.04 o 
   0  25  14       98.99       62.23     63.69 o 
  -7   0  15        9.14      -61.60     70.47 o 
  -5   0  15     1430.73     1496.53    105.15 o 
  -3   0  15      239.65      202.27     44.44 o 
  -1   0  15     1014.09     1041.92     96.27 o 
   1   0  15     2652.86     2500.42     96.89 o 
   3   0  15     1070.34     1173.43     96.72 o 
   5   0  15     1595.33     1872.72    214.49 o 
   7   0  15       68.12       71.72     56.64 o 
  -8   1  15        4.08       57.20     49.10 o 
  -7   1  15      739.43      686.11     62.66 o 
  -6   1  15       42.86       48.10     26.70 o 
  -5   1  15     1675.72     1488.18     75.28 o 
  -4   1  15       10.80       13.33     20.78 o 
  -3   1  15      630.33      590.95     53.73 o 
  -2   1  15      132.90      134.29     26.47 o 
  -1   1  15      722.04      622.15     39.37 o 
   0   1  15     1530.10     1441.50     50.12 o 
   1   1  15      297.07      275.53     26.52 o 
   2   1  15     3558.21     3520.88    117.61 o 
   3   1  15      732.27      685.46     55.66 o 
   4   1  15      892.58      986.52     68.41 o 
   5   1  15       17.68       -8.54     23.51 o 
   6   1  15      757.39      765.69     69.96 o 
   7   1  15       18.66       -0.32     35.23 o 
  -8   2  15      447.57      483.93    206.93 o 
  -7   2  15        2.19        3.99     31.35 o 
  -6   2  15     2351.44     2277.07     94.63 o 
  -5   2  15        0.64        6.15     23.61 o 
  -4   2  15     2319.47     2236.26     84.82 o 
  -3   2  15     1557.54     1604.24     69.86 o 
  -2   2  15     6948.72     6295.39    150.21 o 
  -1   2  15        9.09       28.11     14.96 o 
   0   2  15     1112.96     1065.33     44.34 o 
   1   2  15     1437.46     1306.93     48.86 o 
   2   2  15      333.70      278.48     33.67 o 
   3   2  15      159.37      113.96     29.43 o 
   4   2  15       14.24       13.63     25.37 o 
   5   2  15       18.99        1.25     25.76 o 
   6   2  15      288.84      244.15     46.13 o 
   7   2  15       31.90       38.66     38.07 o 
  -8   3  15       59.12       61.65     39.18 o 
  -7   3  15      859.46      807.54     79.45 o 
  -6   3  15      500.72      479.43     51.37 o 
  -5   3  15      234.91      216.67     37.09 o 
  -4   3  15        4.21       26.48     21.01 o 
  -3   3  15     2416.49     2434.18     86.32 o 
  -2   3  15      479.94      491.50     37.80 o 
  -1   3  15     2677.81     2461.77     74.04 o 
   0   3  15      847.17      787.15     43.76 o 
   1   3  15      690.43      619.69     35.68 o 
   2   3  15      665.25      738.54     49.19 o 
   3   3  15      162.46      144.76     32.42 o 
   4   3  15       35.54       26.87     25.43 o 
   5   3  15        0.41       59.65     30.37 o 
   6   3  15        7.73       59.18     33.63 o 
   7   3  15      152.73      117.83     52.65 o 
  -8   4  15       35.89      -10.78     39.88 o 
  -7   4  15      258.14      159.33     46.03 o 
  -6   4  15      451.58      427.35     48.12 o 
  -5   4  15      107.37       93.97     26.45 o 
  -4   4  15        4.80       -3.23     20.18 o 
  -3   4  15      675.11      633.07     48.91 o 
  -2   4  15      981.42     1097.34     56.17 o 
  -1   4  15      313.65      284.80     36.06 o 
   0   4  15     1046.26     1011.34     47.94 o 
   1   4  15      965.46      915.50     49.02 o 
   2   4  15      513.89      493.97     40.20 o 
   3   4  15     1191.57     1193.81     70.28 o 
   4   4  15       39.05       51.63     25.23 o 
   5   4  15      669.66      660.34     62.08 o 
   6   4  15      215.82      109.95     39.81 o 
   7   4  15      135.99      154.17     59.65 o 
  -8   5  15     1022.86      993.29    115.09 o 
  -7   5  15      191.74      215.32     52.76 o 
  -6   5  15      517.82      505.74     62.39 o 
  -5   5  15      366.64      346.45     42.84 o 
  -4   5  15     1023.04     1053.39     63.42 o 
  -3   5  15       15.60       15.01     16.66 o 
  -2   5  15      360.35      342.71     32.74 o 
  -1   5  15       58.18       51.54     18.42 o 
   0   5  15     2912.84     2783.50     79.59 o 
   1   5  15      260.91      197.00     32.04 o 
   2   5  15     1326.38     1428.17     73.54 o 
   3   5  15        4.77        9.68     18.38 o 
   4   5  15      954.01      931.89     67.86 o 
   5   5  15      309.53      247.36     43.84 o 
   6   5  15     1000.87     1102.63     82.08 o 
   7   5  15       29.02       30.19     48.95 o 
  -8   6  15      866.67      815.55     89.37 o 
  -7   6  15        8.95      -14.11     35.49 o 
  -6   6  15        8.33      -23.47     26.38 o 
  -5   6  15       91.78      118.44     31.15 o 
  -4   6  15      467.07      518.85     48.86 o 
  -3   6  15       46.78       33.23     19.42 o 
  -2   6  15     2337.10     2192.67     71.51 o 
  -1   6  15     2607.78     2465.22     75.79 o 
   0   6  15      971.17      986.11     48.78 o 
   1   6  15     2817.25     2601.69     92.11 o 
   2   6  15      124.39      103.36     27.96 o 
   3   6  15      630.33      693.84     49.20 o 
   4   6  15        4.51      -16.11     23.32 o 
   5   6  15      512.68      519.39     57.43 o 
   6   6  15      419.55      386.95     54.55 o 
  -8   7  15       67.67       42.09     46.81 o 
  -7   7  15      231.52      217.69     88.32 o 
  -6   7  15      281.44      216.93     48.21 o 
  -5   7  15      654.33      688.07     82.80 o 
  -4   7  15        3.73       27.94     19.90 o 
  -3   7  15      864.32      895.20     49.91 o 
  -2   7  15      257.40      223.74     29.04 o 
  -1   7  15     3345.96     3459.91     92.99 o 
   0   7  15     1072.22      917.53     75.50 o 
   1   7  15     1176.42     1227.72     65.25 o 
   2   7  15       28.91        9.57     21.23 o 
   3   7  15       12.33      -18.18     19.19 o 
   4   7  15      563.53      654.44     59.68 o 
   5   7  15       52.79       63.33     32.71 o 
   6   7  15        1.04        9.81     37.97 o 
  -8   8  15       96.69       44.48     47.68 o 
  -7   8  15       59.62       59.96     42.72 o 
  -6   8  15      130.95       77.54     34.93 o 
  -5   8  15        3.56       55.69     31.13 o 
  -4   8  15     2061.61     2231.33     83.67 o 
  -3   8  15       83.40       52.67     22.75 o 
  -2   8  15     1590.48     1650.13     63.19 o 
  -1   8  15     1568.64     1347.48     57.45 o 
   0   8  15      529.75      525.65     46.93 o 
   1   8  15        8.36       -5.20     19.37 o 
   2   8  15       77.87       82.32     26.06 o 
   3   8  15      205.18      194.17     34.19 o 
   4   8  15       20.82        4.01     26.26 o 
   5   8  15       34.44       13.86     30.50 o 
   6   8  15       51.12       79.73     47.48 o 
  -8   9  15      219.70      223.54     86.44 o 
  -7   9  15      386.59      339.96     64.75 o 
  -6   9  15       54.88       45.78     33.89 o 
  -5   9  15      957.79      920.67     79.36 o 
  -4   9  15      113.28      115.27     27.35 o 
  -3   9  15     1506.76     1481.96     72.96 o 
  -2   9  15       91.89       89.83     22.28 o 
  -1   9  15     2318.53     2407.03    125.48 o 
   0   9  15      745.79      695.51     52.80 o 
   1   9  15       10.57        5.25     19.61 o 
   2   9  15     1254.02     1379.62     91.90 o 
   3   9  15      136.94      134.67     32.66 o 
   4   9  15     1102.64     1192.11     66.85 o 
   5   9  15      106.51       70.03     33.52 o 
   6   9  15      190.05       75.01     53.85 o 
  -8  10  15      222.71      256.76     62.47 o 
  -7  10  15      591.44      473.48     71.79 o 
  -6  10  15      228.89      228.22     61.75 o 
  -5  10  15       56.45       34.68     25.28 o 
  -4  10  15       97.74       89.64     26.24 o 
  -3  10  15      220.56      247.68     32.17 o 
  -2  10  15       74.35       61.31     21.22 o 
  -1  10  15      341.85      332.99     36.94 o 
   0  10  15        2.68       15.14     25.05 o 
   1  10  15     2576.00     2634.84     97.16 o 
   2  10  15      239.55      263.07     39.82 o 
   3  10  15     2427.93     2478.09     99.14 o 
   4  10  15       84.31      126.11     33.97 o 
   5  10  15      755.09     1005.41    158.26 o 
   6  10  15       30.57       61.00     48.23 o 
  -7  11  15        9.03       41.70     40.00 o 
  -6  11  15       20.93        1.69     33.92 o 
  -5  11  15       15.44        8.15     26.68 o 
  -4  11  15       15.79      -19.66     19.66 o 
  -3  11  15     2728.29     2805.00     89.13 o 
  -2  11  15      511.15      449.00     45.27 o 
  -1  11  15      339.06      267.21     37.06 o 
   0  11  15      549.94      543.09     62.93 o 
   1  11  15       53.48       25.09     26.68 o 
   2  11  15      632.77      684.20     63.19 o 
   3  11  15       65.88       40.41     29.33 o 
   4  11  15     1490.79     1523.50    123.51 o 
   5  11  15      186.59       88.85    108.31 o 
   6  11  15      301.54      155.20     82.48 o 
  -7  12  15      243.94      322.32     81.80 o 
  -6  12  15       10.84       20.92     36.34 o 
  -5  12  15      181.31      183.34     39.25 o 
  -4  12  15      943.23      994.37     67.63 o 
  -3  12  15       11.23       38.81     22.61 o 
  -2  12  15      601.37      626.10     49.65 o 
  -1  12  15      206.24      169.01     33.74 o 
   0  12  15     1810.13     1888.54     83.02 o 
   1  12  15      635.35      732.59     58.63 o 
   2  12  15       22.87       20.50     23.66 o 
   3  12  15      502.91      508.97     52.76 o 
   4  12  15       32.30       63.40     32.75 o 
   5  12  15      383.78      442.34    131.81 o 
   6  12  15       22.58        2.96     58.66 o 
  -7  13  15       35.25        8.67     42.87 o 
  -6  13  15        0.27       20.02     29.93 o 
  -5  13  15     1452.44     1622.93     87.82 o 
  -4  13  15        1.19       36.29     28.84 o 
  -3  13  15     1888.36     1940.80     80.15 o 
  -2  13  15      109.01       94.62     25.61 o 
  -1  13  15      450.97      430.86     47.52 o 
   0  13  15       62.70       56.63     26.32 o 
   1  13  15      474.99      528.17     52.71 o 
   2  13  15       32.69       87.36     30.58 o 
   3  13  15       71.13       87.53     32.26 o 
   4  13  15        4.78       28.03     42.48 o 
   5  13  15       49.16       41.34     49.84 o 
  -7  14  15        5.06       42.77     48.33 o 
  -6  14  15      219.97      256.48     50.24 o 
  -5  14  15      501.00      510.23     56.64 o 
  -4  14  15     3274.78     3622.86    126.31 o 
  -3  14  15      191.05      268.90     41.44 o 
  -2  14  15      316.21      356.64     39.67 o 
  -1  14  15      278.57      269.20     39.73 o 
   0  14  15      920.55      841.85     63.46 o 
   1  14  15      876.21      903.00     72.75 o 
   2  14  15      501.17      504.70     86.11 o 
   3  14  15     1450.98     1684.03    101.22 o 
   4  14  15       11.80       28.06     33.62 o 
   5  14  15      707.91      750.71    114.38 o 
  -7  15  15       13.80      -26.34     79.65 o 
  -6  15  15       34.20       21.24     41.92 o 
  -5  15  15      801.61      938.33     88.41 o 
  -4  15  15       53.71        5.24     27.10 o 
  -3  15  15      376.45      408.93     49.56 o 
  -2  15  15      101.20      116.08     31.72 o 
  -1  15  15       42.15       78.72     28.95 o 
   0  15  15     2000.10     1925.40     86.76 o 
   1  15  15      486.65      415.34     49.93 o 
   2  15  15     1406.24     1606.69    126.20 o 
   3  15  15       41.49       24.02     36.40 o 
   4  15  15      627.93      545.11     74.06 o 
   5  15  15       44.93       39.39     84.81 o 
  -6  16  15      685.42      746.55     71.79 o 
  -5  16  15       74.19       38.10     34.42 o 
  -4  16  15       73.00       99.96     38.36 o 
  -3  16  15      463.03      512.81     56.39 o 
  -2  16  15      637.11      677.56     59.65 o 
  -1  16  15     1133.84     1220.46     74.00 o 
   0  16  15      204.56      221.80     40.29 o 
   1  16  15       89.52       76.48     29.46 o 
   2  16  15       16.84      -27.80     27.80 o 
   3  16  15     1133.49     1227.42     99.61 o 
   4  16  15        8.30      -19.68     36.80 o 
   5  16  15      204.01      330.07     68.48 o 
  -6  17  15      415.56      472.26     62.42 o 
  -5  17  15       48.25       16.29     34.26 o 
  -4  17  15      220.34      232.63     46.62 o 
  -3  17  15     1359.37     1418.65     85.01 o 
  -2  17  15      260.14      193.76     49.14 o 
  -1  17  15     1591.61     1744.06     87.42 o 
   0  17  15        1.54        9.07     28.12 o 
   1  17  15      140.01      152.57     37.10 o 
   2  17  15      250.28      185.74     40.76 o 
   3  17  15       80.61       70.42     40.23 o 
   4  17  15      226.94      271.45     57.93 o 
  -6  18  15      812.90      870.79     82.46 o 
  -5  18  15       61.21       82.42     40.80 o 
  -4  18  15      264.90      255.82     47.96 o 
  -3  18  15        3.84       12.82     36.48 o 
  -2  18  15     1655.48     1868.14    112.08 o 
  -1  18  15       10.32      -20.76     27.19 o 
   0  18  15      572.95      619.63     65.73 o 
   1  18  15      409.53      385.81     56.92 o 
   2  18  15        4.00      -17.76     30.55 o 
   3  18  15      107.60      109.24     43.52 o 
   4  18  15      248.93      224.53     61.85 o 
  -5  19  15      394.44      387.30     59.56 o 
  -4  19  15       69.91      113.20     41.23 o 
  -3  19  15     1896.71     2147.84    124.02 o 
  -2  19  15       80.94       22.74     52.38 o 
  -1  19  15      487.71      507.14     98.48 o 
   0  19  15      569.16      503.88     59.23 o 
   1  19  15      766.74      866.35     71.96 o 
   2  19  15      266.23      305.34     58.28 o 
   3  19  15       95.84      193.12     53.40 o 
   4  19  15       80.26      158.68     55.87 o 
  -5  20  15       53.07      114.17     48.99 o 
  -4  20  15      121.23       67.16     47.20 o 
  -3  20  15       41.73       54.61     43.20 o 
  -2  20  15       47.51       43.21     40.67 o 
  -1  20  15      108.30      105.23     46.31 o 
   0  20  15        3.81       17.96     33.34 o 
   1  20  15      573.63      609.29     64.16 o 
   2  20  15       13.12        4.03     41.22 o 
   3  20  15      327.29      481.43     71.15 o 
  -4  21  15       40.17       19.13     40.15 o 
  -3  21  15      153.22      147.36     49.13 o 
  -2  21  15      143.41      232.44     57.39 o 
  -1  21  15     1161.63     1444.79    116.20 o 
   0  21  15       23.68      -13.50     35.18 o 
   1  21  15      168.54      105.91     40.38 o 
   2  21  15      972.61     1046.82     97.12 o 
   3  21  15        7.17        2.40     46.16 o 
  -4  22  15      247.18      204.46     66.91 o 
  -3  22  15      221.09      241.70     89.75 o 
  -2  22  15      186.37      271.44     59.19 o 
  -1  22  15      195.50      166.20     52.57 o 
   0  22  15       17.82       -0.06     53.14 o 
   1  22  15      239.77      227.25     55.08 o 
   2  22  15       87.70      107.82     50.33 o 
  -3  23  15      156.69       90.19     53.65 o 
  -2  23  15      125.27      128.15     57.11 o 
  -1  23  15      210.46      212.00     54.57 o 
   0  23  15      154.97      177.79     66.17 o 
   1  23  15      106.61      105.62     50.19 o 
  -1  24  15      293.78      287.30     65.61 o 
   0  24  15      731.91      851.80    225.20 o 
  -8   0  16       20.16      123.64     80.87 o 
  -6   0  16     2865.69     2590.66    394.36 o 
  -4   0  16      810.01      866.27     84.60 o 
  -2   0  16     2215.35     2118.32    113.55 o 
   0   0  16      638.07      586.38     63.95 o 
   2   0  16      108.16      128.78     57.28 o 
   4   0  16        8.56       19.97     36.61 o 
   6   0  16      442.98      611.84    108.15 o 
  -8   1  16       31.16       71.09     65.27 o 
  -7   1  16      409.38      358.90     81.39 o 
  -6   1  16        7.11       -6.45     25.31 o 
  -5   1  16     1574.10     1418.58     76.99 o 
  -4   1  16       47.23       43.37     25.44 o 
  -3   1  16     1532.52     1484.67     69.83 o 
  -2   1  16       77.58       45.49     22.79 o 
  -1   1  16      156.50      145.13     28.60 o 
   0   1  16      127.61      110.35     23.38 o 
   1   1  16      225.82      208.60     25.52 o 
   2   1  16      494.95      448.95     46.39 o 
   3   1  16      160.35      112.20     30.83 o 
   4   1  16       78.43       43.87     29.98 o 
   5   1  16      133.63      145.18     36.67 o 
   6   1  16      257.69      275.59     61.07 o 
  -8   2  16      223.33      258.94     71.96 o 
  -7   2  16      143.84       14.99     64.37 o 
  -6   2  16      608.60      589.43     57.32 o 
  -5   2  16      332.18      366.93     45.63 o 
  -4   2  16        9.54       25.09     23.49 o 
  -3   2  16      252.95      279.28     36.30 o 
  -2   2  16       48.11       48.46     26.03 o 
  -1   2  16      435.96      331.44     54.79 o 
   0   2  16       10.78       -5.16     15.31 o 
   1   2  16      373.69      385.15     36.37 o 
   2   2  16       15.27        4.56     21.98 o 
   3   2  16     1214.43     1220.42     73.10 o 
   4   2  16       13.73        4.37     26.55 o 
   5   2  16      411.94      452.19     54.12 o 
   6   2  16       22.17       18.21     34.54 o 
  -8   3  16      365.00      343.26     99.78 o 
  -7   3  16      286.47      313.60     56.40 o 
  -6   3  16      208.61      183.68     40.18 o 
  -5   3  16       43.10       -2.77     21.71 o 
  -4   3  16      427.20      395.39     46.89 o 
  -3   3  16       10.32       15.20     22.31 o 
  -2   3  16      729.04      725.35     51.53 o 
  -1   3  16        4.41        6.50     16.24 o 
   0   3  16     1736.97     1663.15     62.08 o 
   1   3  16       16.01        1.10     19.68 o 
   2   3  16     1861.31     2033.76     76.19 o 
   3   3  16       20.71        2.52     25.11 o 
   4   3  16      214.11      162.98     37.51 o 
   5   3  16       56.50       88.65     33.80 o 
   6   3  16       52.81       56.27     36.07 o 
  -8   4  16      450.95      475.44     73.82 o 
  -7   4  16       48.49       48.62     65.24 o 
  -6   4  16      994.51     1007.46     69.69 o 
  -5   4  16      464.67      508.96     51.87 o 
  -4   4  16     1821.73     1841.30     96.07 o 
  -3   4  16      872.23      846.48     57.23 o 
  -2   4  16     1321.27     1308.15     64.70 o 
  -1   4  16      329.59      320.03     46.90 o 
   0   4  16        1.15       -4.55     15.70 o 
   1   4  16      786.14      760.72     54.00 o 
   2   4  16       13.92       -8.52     20.41 o 
   3   4  16      411.24      482.88     51.56 o 
   4   4  16      176.55      106.26     46.11 o 
   5   4  16       25.54       36.54     29.23 o 
   6   4  16      133.16      116.45     42.37 o 
  -8   5  16        7.27       23.60     60.08 o 
  -7   5  16     1103.63     1158.63     94.92 o 
  -6   5  16      181.71      214.79     44.95 o 
  -5   5  16      827.31      791.43     61.11 o 
  -4   5  16      214.57      222.58     36.76 o 
  -3   5  16     2067.24     2185.63     84.91 o 
  -2   5  16      450.87      381.21     36.50 o 
  -1   5  16      558.95      562.39     41.36 o 
   0   5  16       12.20       45.69     19.19 o 
   1   5  16      237.94      264.12     36.86 o 
   2   5  16       88.36       26.70     23.59 o 
   3   5  16       88.12       59.70     36.29 o 
   4   5  16       22.79       70.06     28.60 o 
   5   5  16       74.30       53.30     34.48 o 
   6   5  16       40.99       39.57     37.98 o 
  -8   6  16      500.72      517.35     75.49 o 
  -7   6  16      786.85      768.65     82.50 o 
  -6   6  16     1286.96     1300.56    104.70 o 
  -5   6  16      321.57      412.31     47.97 o 
  -4   6  16      709.17      738.80     57.23 o 
  -3   6  16       68.20        3.25     24.05 o 
  -2   6  16      801.44      761.47     55.49 o 
  -1   6  16      766.61      868.97     48.98 o 
   0   6  16      321.09      298.08     36.68 o 
   1   6  16      148.87      102.66     28.82 o 
   2   6  16        2.28        1.22     20.78 o 
   3   6  16       34.40       26.65     25.46 o 
   4   6  16      195.36      199.74     40.61 o 
   5   6  16      333.06      411.75     56.13 o 
   6   6  16      119.24      109.17     52.61 o 
  -8   7  16      973.34      901.65    233.37 o 
  -7   7  16      284.21      196.15     56.22 o 
  -6   7  16      324.48      293.57     55.06 o 
  -5   7  16        8.40       42.50     30.43 o 
  -4   7  16       36.27       40.94     25.36 o 
  -3   7  16      322.24      249.34     30.62 o 
  -2   7  16     1147.58     1203.33     57.56 o 
  -1   7  16       97.92       81.20     23.40 o 
   0   7  16     1066.56     1090.88     64.43 o 
   1   7  16       19.58       -7.84     21.12 o 
   2   7  16      957.54      903.44     62.67 o 
   3   7  16      395.76      395.31     74.97 o 
   4   7  16      367.25      343.80     49.62 o 
   5   7  16      136.72      109.65     38.18 o 
   6   7  16      154.74      150.75     55.58 o 
  -7   8  16       81.63       25.14     42.02 o 
  -6   8  16      164.78      114.44     44.54 o 
  -5   8  16       33.56       53.53     38.30 o 
  -4   8  16      417.17      534.15     72.24 o 
  -3   8  16       85.41       93.52     23.96 o 
  -2   8  16      496.04      526.64     42.74 o 
  -1   8  16     1280.21     1344.00     58.75 o 
   0   8  16        7.00      -10.54     19.68 o 
   1   8  16      638.44      537.73     51.06 o 
   2   8  16       21.28       35.18     24.40 o 
   3   8  16      262.62      198.85     40.41 o 
   4   8  16       51.73       64.64     37.82 o 
   5   8  16      478.79      595.14     64.83 o 
   6   8  16      247.52      223.41     61.63 o 
  -7   9  16       15.57       24.85     49.16 o 
  -6   9  16      163.63      197.32     51.69 o 
  -5   9  16     1395.98     1333.36    133.81 o 
  -4   9  16       24.64      -12.05     25.65 o 
  -3   9  16       79.82       77.97     37.11 o 
  -2   9  16       69.00       93.06     24.28 o 
  -1   9  16      965.99      916.11     61.42 o 
   0   9  16       43.26        9.78     21.39 o 
   1   9  16      266.11      273.43     39.39 o 
   2   9  16      315.59      279.10     39.86 o 
   3   9  16       44.47      -10.35     23.99 o 
   4   9  16      604.99      686.51     72.95 o 
   5   9  16       34.04      -22.89     41.87 o 
   6   9  16       64.50      155.13     57.10 o 
  -7  10  16        0.01      114.04     47.86 o 
  -6  10  16      461.31      503.95     69.94 o 
  -5  10  16       32.43       39.59     34.48 o 
  -4  10  16     2704.79     2850.64    115.92 o 
  -3  10  16      165.79      168.27     29.69 o 
  -2  10  16      398.22      407.00     39.38 o 
  -1  10  16        3.69       -6.01     22.29 o 
   0  10  16     1094.08     1111.67     75.64 o 
   1  10  16        2.13        1.51     21.74 o 
   2  10  16        4.50      -15.37     25.52 o 
   3  10  16       72.97       26.46     27.39 o 
   4  10  16      104.71      118.54     37.70 o 
   5  10  16      252.56      369.29    101.11 o 
   6  10  16       92.95       36.69     64.34 o 
  -7  11  16      289.21      300.57     85.92 o 
  -6  11  16      465.81      512.53     71.65 o 
  -5  11  16     2355.20     2578.93    126.36 o 
  -4  11  16       99.88      131.77     33.73 o 
  -3  11  16      987.03     1051.66     66.86 o 
  -2  11  16       85.58      123.70     26.82 o 
  -1  11  16      486.60      452.70     48.45 o 
   0  11  16        2.65      -18.83     18.83 o 
   1  11  16      571.64      621.61     56.84 o 
   2  11  16       28.11       -5.48     25.56 o 
   3  11  16      245.63      294.64     45.57 o 
   4  11  16      945.44     1113.35     91.45 o 
   5  11  16      526.80      598.30    100.68 o 
  -7  12  16     1084.38     1098.18    100.80 o 
  -6  12  16       78.24       44.90     38.34 o 
  -5  12  16      159.70       75.85     74.77 o 
  -4  12  16      694.79      773.10     82.21 o 
  -3  12  16      390.69      463.49     44.00 o 
  -2  12  16      179.38      233.98     33.30 o 
  -1  12  16      109.76       69.70     37.22 o 
   0  12  16      228.74      158.65     33.31 o 
   1  12  16     1168.32     1200.99     74.46 o 
   2  12  16      228.32      194.17     38.08 o 
   3  12  16      557.38      485.04     53.54 o 
   4  12  16        6.18      -29.29     29.29 o 
   5  12  16      188.11      204.15     64.49 o 
  -7  13  16        1.63       -0.32     46.75 o 
  -6  13  16        4.88      -27.05     40.94 o 
  -5  13  16        2.01       22.00     28.79 o 
  -4  13  16      231.64      269.08     43.89 o 
  -3  13  16      123.83       85.09     29.82 o 
  -2  13  16      361.91      352.77     65.72 o 
  -1  13  16      334.79      343.47     57.12 o 
   0  13  16     1108.28     1001.36     78.89 o 
   1  13  16       78.40       69.74     28.72 o 
   2  13  16      389.13      285.48     43.34 o 
   3  13  16      421.19      348.90     57.00 o 
   4  13  16      596.69      664.41     88.07 o 
   5  13  16       31.82       25.58     46.02 o 
  -6  14  16      416.85      473.03     71.89 o 
  -5  14  16      122.91      195.28     40.52 o 
  -4  14  16      985.19     1244.37     94.94 o 
  -3  14  16        2.18       82.32     33.38 o 
  -2  14  16      210.87      209.99     44.81 o 
  -1  14  16      567.78      535.95     54.31 o 
   0  14  16        7.40      -11.81     25.13 o 
   1  14  16      986.06     1139.93     74.51 o 
   2  14  16        0.19      -19.47     34.43 o 
   3  14  16      607.37      656.63     64.15 o 
   4  14  16       47.11      -45.07     72.94 o 
   5  14  16      117.77      188.14     65.09 o 
  -6  15  16      226.29      290.29     61.57 o 
  -5  15  16     1676.30     1963.11    101.63 o 
  -4  15  16        0.33       42.38     31.36 o 
  -3  15  16      641.93      760.96     65.82 o 
  -2  15  16       41.15       66.40     31.12 o 
  -1  15  16       85.70       69.13     30.01 o 
   0  15  16      578.31      639.82     59.72 o 
   1  15  16      140.84      108.78     33.78 o 
   2  15  16       25.90       44.66     35.65 o 
   3  15  16      133.63      150.83     44.96 o 
   4  15  16        0.79      -24.59     37.82 o 
  -6  16  16       52.95       62.17     48.75 o 
  -5  16  16      307.52      259.62     49.88 o 
  -4  16  16      401.72      394.69     54.81 o 
  -3  16  16       15.19      -13.41     38.76 o 
  -2  16  16      619.57      792.85     65.60 o 
  -1  16  16       13.01       15.57     26.66 o 
   0  16  16       82.52       55.83     31.70 o 
   1  16  16      454.84      383.19     61.98 o 
   2  16  16        6.57       20.35     30.35 o 
   3  16  16      264.31      282.44     56.44 o 
   4  16  16        1.09      -39.83     39.83 o 
  -5  17  16       45.86       23.14     36.33 o 
  -4  17  16       35.18       67.97     36.12 o 
  -3  17  16      521.54      585.92     72.84 o 
  -2  17  16      252.21      187.18     48.60 o 
  -1  17  16      484.22      459.81     53.46 o 
   0  17  16      402.13      362.89     50.74 o 
   1  17  16     1060.78     1080.18     78.45 o 
   2  17  16       23.14       31.60     45.56 o 
   3  17  16       38.54       46.55     45.20 o 
   4  17  16      289.84      227.88     60.05 o 
  -5  18  16      273.45      273.27     56.10 o 
  -4  18  16      435.46      522.64     62.65 o 
  -3  18  16      979.54     1262.51    118.56 o 
  -2  18  16       11.31        4.46     33.35 o 
  -1  18  16      682.72      788.37     68.61 o 
   0  18  16       72.17       60.18     33.51 o 
   1  18  16      565.98      669.74     66.61 o 
   2  18  16      191.71      203.23     46.53 o 
   3  18  16      528.41      548.37    142.41 o 
  -5  19  16      139.55      183.76     54.66 o 
  -4  19  16      128.54      193.79     55.79 o 
  -3  19  16      386.35      524.42     97.40 o 
  -2  19  16       19.78       19.43     40.45 o 
  -1  19  16      654.48      768.98     84.24 o 
   0  19  16     1144.44     1135.14     81.16 o 
   1  19  16        0.70       -0.69     32.42 o 
   2  19  16       73.92       49.02     61.13 o 
   3  19  16        1.91       70.96     49.20 o 
  -4  20  16      542.37      629.81    122.73 o 
  -3  20  16      344.48      412.22     73.10 o 
  -2  20  16      794.12      736.07     85.83 o 
  -1  20  16      115.47      123.72     48.95 o 
   0  20  16       17.64       23.13     33.00 o 
   1  20  16       13.17       30.07     38.76 o 
   2  20  16       32.37       14.26     48.70 o 
  -3  21  16      319.75      257.89     89.74 o 
  -2  21  16       12.54       40.52     42.89 o 
  -1  21  16      233.76      229.09     58.54 o 
   0  21  16       23.52       20.14     43.40 o 
   1  21  16       18.25       -4.14     37.85 o 
   2  21  16       25.54       82.61     48.74 o 
  -3  22  16      482.00      610.88    150.07 o 
  -2  22  16     1364.86     1605.13    120.77 o 
  -1  22  16      626.75      709.91     84.91 o 
   0  22  16       45.85       -9.72     44.09 o 
   1  22  16      353.16      314.05     72.77 o 
  -7   0  17      419.91      408.60     80.82 o 
  -5   0  17      126.28       37.66    101.80 o 
  -3   0  17      125.45      139.93     45.76 o 
  -1   0  17      370.99      301.52     71.62 o 
   1   0  17     3883.98     3850.45    241.23 o 
   3   0  17      276.91      228.89     55.72 o 
   5   0  17       35.86       68.37     49.59 o 
  -7   1  17      379.29      399.83     63.19 o 
  -6   1  17        0.24      -13.61     26.89 o 
  -5   1  17      192.95      127.78     33.03 o 
  -4   1  17      592.93      576.48     56.39 o 
  -3   1  17      375.06      366.21     43.25 o 
  -2   1  17      784.60      806.84     56.13 o 
  -1   1  17       10.63       27.62     20.78 o 
   0   1  17      353.50      430.05     42.56 o 
   1   1  17       26.09        8.19     21.68 o 
   2   1  17      339.10      286.43     61.21 o 
   3   1  17       32.13       38.82     28.90 o 
   4   1  17       38.33       28.43     28.43 o 
   5   1  17       40.32       21.61     31.17 o 
   6   1  17      183.57      160.69     45.67 o 
  -7   2  17       32.26       60.86     40.87 o 
  -6   2  17      649.27      594.06     60.82 o 
  -5   2  17       12.45      -22.24     22.24 o 
  -4   2  17      585.71      635.77     55.83 o 
  -3   2  17       56.33      103.80     27.53 o 
  -2   2  17      683.08      664.98     52.88 o 
  -1   2  17       19.82      -22.56     22.56 o 
   0   2  17       28.93       31.84     22.47 o 
   1   2  17      332.42      263.64     41.52 o 
   2   2  17        0.40       -6.46     27.75 o 
   3   2  17       42.83       39.55     28.84 o 
   4   2  17       42.52       32.65     30.47 o 
   5   2  17        2.04       -2.37     31.26 o 
   6   2  17      181.94      173.65     50.42 o 
  -7   3  17      865.19      904.03     89.20 o 
  -6   3  17      337.51      307.86     49.19 o 
  -5   3  17      425.05      415.91     69.11 o 
  -4   3  17       18.03       22.80     24.59 o 
  -3   3  17      192.13      277.99     38.86 o 
  -2   3  17      278.26      357.19     41.39 o 
  -1   3  17     1160.95     1273.76     67.24 o 
   0   3  17      121.05      121.00     25.33 o 
   1   3  17       55.55       24.29     23.55 o 
   2   3  17       38.24       68.22     33.62 o 
   3   3  17      137.09      153.01     45.24 o 
   4   3  17       29.12       21.20     37.00 o 
   5   3  17      139.30       96.06     40.23 o 
   6   3  17       81.69       72.93     42.90 o 
  -7   4  17       52.69       -4.21     36.55 o 
  -6   4  17      133.94       23.24    100.57 o 
  -5   4  17       27.09       24.58     28.66 o 
  -4   4  17      234.33      254.43     38.36 o 
  -3   4  17      254.05      226.91     55.18 o 
  -2   4  17       56.49      117.27     31.27 o 
  -1   4  17      773.14      722.13     53.12 o 
   0   4  17       40.47       29.43     32.83 o 
   1   4  17       13.05        8.84     23.30 o 
   2   4  17       75.88       36.22     29.45 o 
   3   4  17      385.94      402.32     58.85 o 
   4   4  17        1.58       -3.48     27.71 o 
   5   4  17      883.56      967.37     77.95 o 
   6   4  17      146.62      164.88     65.25 o 
  -7   5  17       17.00       34.39     41.88 o 
  -6   5  17       32.56       84.54     42.56 o 
  -5   5  17       30.59       15.54     44.25 o 
  -4   5  17       48.40       40.86     27.26 o 
  -3   5  17        8.24        7.20     23.20 o 
  -2   5  17      618.79      725.87     55.61 o 
  -1   5  17        1.55       21.29     19.85 o 
   0   5  17     1310.28     1372.71     71.36 o 
   1   5  17       30.63       17.67     22.35 o 
   2   5  17     1286.62     1207.39     71.17 o 
   3   5  17       16.56        3.94     32.86 o 
   4   5  17      362.55      315.72     49.04 o 
   5   5  17      159.91      201.16     44.85 o 
   6   5  17      220.75      214.12     62.28 o 
  -7   6  17        6.85      -32.08     32.08 o 
  -6   6  17      202.32      218.15     81.27 o 
  -5   6  17       92.64       49.21     28.02 o 
  -4   6  17       93.30       63.90     52.18 o 
  -3   6  17      382.82      343.73     42.89 o 
  -2   6  17       20.37       27.77     22.80 o 
  -1   6  17      410.22      456.19     40.52 o 
   0   6  17        6.45       -9.16     30.71 o 
   1   6  17     1612.60     1814.68     81.47 o 
   2   6  17       86.57       74.91     29.18 o 
   3   6  17        4.23       27.15     33.35 o 
   4   6  17        1.33       -7.37     33.32 o 
   5   6  17       12.70       -7.38     33.54 o 
  -7   7  17      364.81      343.53     64.85 o 
  -6   7  17      182.58      247.28     54.38 o 
  -5   7  17      487.84      602.45     69.61 o 
  -4   7  17       13.41        2.01     27.11 o 
  -3   7  17      611.63      682.49     55.00 o 
  -2   7  17      898.66      904.60     54.01 o 
  -1   7  17        1.25       23.32     21.71 o 
   0   7  17      182.41      175.07     34.67 o 
   1   7  17        8.32        7.90     25.31 o 
   2   7  17       35.76       25.39     24.28 o 
   3   7  17      122.24      137.32     40.03 o 
   4   7  17        7.02        2.99     35.41 o 
   5   7  17      226.84      210.88     55.65 o 
  -7   8  17        3.27      -13.69     41.77 o 
  -6   8  17      606.81      591.55    100.18 o 
  -5   8  17      141.81      127.25     44.53 o 
  -4   8  17      247.98      279.90     49.13 o 
  -3   8  17       10.07      -21.71     21.71 o 
  -2   8  17      508.11      556.87     44.63 o 
  -1   8  17      369.89      473.77     48.66 o 
   0   8  17      130.43      100.61     29.31 o 
   1   8  17       19.84       -7.12     23.34 o 
   2   8  17      158.58      134.24     33.30 o 
   3   8  17       95.45      101.44     38.98 o 
   4   8  17      244.21      254.52     56.38 o 
   5   8  17        1.68        0.77     41.23 o 
  -7   9  17      228.25      160.49    125.21 o 
  -6   9  17      101.59      102.93     54.83 o 
  -5   9  17      319.14      231.32     49.38 o 
  -4   9  17     1076.95     1067.73     69.92 o 
  -3   9  17       82.22       79.13     29.15 o 
  -2   9  17      937.63     1123.91     60.00 o 
  -1   9  17      202.88      178.88     34.71 o 
   0   9  17     1138.18     1267.26     73.54 o 
   1   9  17       58.50       56.28     28.78 o 
   2   9  17       57.51        0.38     25.38 o 
   3   9  17       35.28       31.06     29.16 o 
   4   9  17       75.74       88.75     43.16 o 
   5   9  17      183.35      239.51     60.35 o 
  -7  10  17      127.59      106.67     51.37 o 
  -6  10  17       59.34       64.85     47.44 o 
  -5  10  17       18.80       27.08     37.45 o 
  -4  10  17      290.78      250.51     54.70 o 
  -3  10  17      214.53      176.78     38.41 o 
  -2  10  17      151.69       63.95     33.75 o 
  -1  10  17     1146.60     1185.04     70.90 o 
   0  10  17        5.92       -7.96     23.60 o 
   1  10  17      140.59      115.70     35.48 o 
   2  10  17      142.09       91.70     34.28 o 
   3  10  17      815.55      958.88     73.10 o 
   4  10  17       38.70       69.91     38.43 o 
   5  10  17      339.97      358.17     85.98 o 
  -6  11  17      114.36      131.67     48.17 o 
  -5  11  17       88.70       59.21     66.54 o 
  -4  11  17       68.89      101.31     50.69 o 
  -3  11  17      120.86      148.43     29.73 o 
  -2  11  17       36.73       14.48     24.54 o 
  -1  11  17       99.90      100.53     30.89 o 
   0  11  17      268.66      277.18     68.07 o 
   1  11  17        3.10       18.20     26.53 o 
   2  11  17      134.86       99.10     33.14 o 
   3  11  17      224.79      168.91     40.65 o 
   4  11  17      769.02      839.37     94.56 o 
   5  11  17      115.97       60.49     64.32 o 
  -6  12  17      510.75      485.13     70.33 o 
  -5  12  17       81.05      119.26     45.13 o 
  -4  12  17      486.45      551.16     91.98 o 
  -3  12  17        0.98       -1.20     24.99 o 
  -2  12  17        3.24      -16.12     25.77 o 
  -1  12  17       96.63        7.71     38.13 o 
   0  12  17      101.05       88.35     30.28 o 
   1  12  17      155.87      103.73     33.76 o 
   2  12  17      258.00      302.52     47.32 o 
   3  12  17      240.17      220.30     45.09 o 
   4  12  17       27.44       57.41     39.74 o 
   5  12  17        0.42      -46.18     46.18 o 
  -6  13  17      232.01      342.42     67.07 o 
  -5  13  17     1187.27     1393.91    104.24 o 
  -4  13  17       91.48       37.59     38.66 o 
  -3  13  17      551.76      631.15     59.81 o 
  -2  13  17       14.47       15.62     28.68 o 
  -1  13  17        4.45       15.52     25.20 o 
   0  13  17       15.50        7.43     26.18 o 
   1  13  17        1.57      -17.89     27.54 o 
   2  13  17        0.85       21.67     35.86 o 
   3  13  17       45.75       32.13     30.97 o 
   4  13  17        6.58        7.73     44.75 o 
  -6  14  17      460.80      433.30     75.74 o 
  -5  14  17      122.83      146.51     51.30 o 
  -4  14  17      252.97      278.27     49.20 o 
  -3  14  17       91.16       85.99     40.14 o 
  -2  14  17       63.60       51.17     30.63 o 
  -1  14  17      106.47       75.07     33.85 o 
   0  14  17      646.15      632.14     61.30 o 
   1  14  17      245.32      249.28     43.31 o 
   2  14  17       39.40       36.33     30.33 o 
   3  14  17       88.44       95.36     38.51 o 
   4  14  17       15.94        4.89     49.92 o 
  -5  15  17       26.15       45.41     44.40 o 
  -4  15  17       13.27       49.02     33.62 o 
  -3  15  17        9.49       15.11     34.98 o 
  -2  15  17       79.78       69.75     33.79 o 
  -1  15  17       15.67       46.52     29.78 o 
   0  15  17      349.93      351.87     51.52 o 
   1  15  17      105.87       55.37     32.46 o 
   2  15  17      323.90      345.67     50.85 o 
   3  15  17      129.90       98.13     38.13 o 
   4  15  17      598.66      598.59     85.91 o 
  -5  16  17       30.89      -17.86     50.48 o 
  -4  16  17       36.42       52.15     37.63 o 
  -3  16  17      915.93     1065.25     95.10 o 
  -2  16  17      303.22      195.19     72.03 o 
  -1  16  17      844.19      985.47    133.22 o 
   0  16  17        8.56       10.79     30.17 o 
   1  16  17      114.66      180.04     42.81 o 
   2  16  17       55.38       45.61     43.21 o 
   3  16  17      484.12      477.19     72.24 o 
  -5  17  17       57.36      115.00     46.12 o 
  -4  17  17       86.59       81.03     46.48 o 
  -3  17  17       80.32       70.10     46.06 o 
  -2  17  17      126.73      175.41     50.40 o 
  -1  17  17       24.76       21.13     33.34 o 
   0  17  17      274.07      259.64     46.77 o 
   1  17  17      616.42      613.89     70.11 o 
   2  17  17      314.49      338.55     54.74 o 
   3  17  17       91.90       59.82     59.70 o 
  -4  18  17      687.14      739.79     88.72 o 
  -3  18  17      174.19        4.47     40.59 o 
  -2  18  17      466.35      376.50     74.76 o 
  -1  18  17       41.96       68.04     59.75 o 
   0  18  17       89.24      135.33     43.72 o 
   1  18  17      122.82      124.07     42.01 o 
   2  18  17       82.54       32.32     41.69 o 
   3  18  17       80.23       62.59     93.37 o 
  -4  19  17      103.39      139.87     60.45 o 
  -3  19  17      436.00      441.11     73.95 o 
  -2  19  17      173.91      141.05     53.22 o 
  -1  19  17       86.29       80.01     51.09 o 
   0  19  17      523.63      532.36     61.44 o 
   1  19  17      393.78      300.35     53.68 o 
   2  19  17      163.51      214.25     59.36 o 
  -3  20  17      261.70      282.29     84.52 o 
  -2  20  17        6.32      -20.66     36.52 o 
  -1  20  17      660.92      820.49     93.07 o 
   0  20  17        0.16        6.06     39.25 o 
   1  20  17      334.17      259.46     78.41 o 
  -2  21  17      405.20      317.84     68.64 o 
  -1  21  17       48.33        4.63     48.27 o 
   0  21  17      307.75      332.20     70.94 o 
  -6   0  18     1140.23     1193.54    114.29 o 
  -4   0  18        3.59       54.39     37.50 o 
  -2   0  18       31.65       72.77     39.72 o 
   0   0  18       18.80      -23.12     40.53 o 
   2   0  18       43.88       85.65     63.15 o 
   4   0  18      293.47      329.13     71.67 o 
  -7   1  18      389.45      356.13     64.41 o 
  -6   1  18        0.63      -30.91     30.91 o 
  -5   1  18        2.94      -16.97     27.24 o 
  -4   1  18       11.29      -22.94     22.94 o 
  -3   1  18      455.41      427.76     48.17 o 
  -2   1  18        5.30      -21.48     21.48 o 
  -1   1  18       38.04       19.71     23.98 o 
   0   1  18       87.78       82.05     27.29 o 
   1   1  18        6.94       25.59     36.63 o 
   2   1  18       98.79       64.64     38.29 o 
   3   1  18       25.74       22.39     29.23 o 
   4   1  18       11.82      -18.28     30.91 o 
   5   1  18      430.24      480.37     75.21 o 
  -7   2  18       13.32       -7.89     36.38 o 
  -6   2  18      571.87      582.97     71.99 o 
  -5   2  18       97.30       46.62     32.83 o 
  -4   2  18        0.54        9.51     25.54 o 
  -3   2  18      392.18      435.20     48.39 o 
  -2   2  18       13.38       19.86     29.61 o 
  -1   2  18      812.80      895.12     60.75 o 
   0   2  18        1.27        7.02     25.82 o 
   1   2  18      312.90      362.62    105.58 o 
   2   2  18      113.56      119.51     39.91 o 
   3   2  18      383.52      359.62     54.73 o 
   4   2  18       10.95       14.66     30.51 o 
   5   2  18      572.60      675.74     70.56 o 
  -7   3  18        0.39        1.32     45.93 o 
  -6   3  18      206.21      250.56     45.45 o 
  -5   3  18       15.04      -26.31     26.31 o 
  -4   3  18      498.38      489.78     63.18 o 
  -3   3  18       10.58      -20.47     20.47 o 
  -2   3  18      328.25      326.49     43.99 o 
  -1   3  18        1.07      -27.46     27.46 o 
   0   3  18      444.40      409.05     72.58 o 
   1   3  18        6.12       -2.83     24.09 o 
   2   3  18      185.98      170.34     44.18 o 
   3   3  18       11.51      -20.03     29.68 o 
   4   3  18        8.45       57.63     37.49 o 
   5   3  18      229.71      244.38     52.21 o 
  -7   4  18       11.88       96.99     45.95 o 
  -6   4  18      183.24      269.45    105.47 o 
  -5   4  18      124.94       72.94     47.14 o 
  -4   4  18      244.51      218.99     41.82 o 
  -3   4  18       28.81       16.20     32.46 o 
  -2   4  18       88.28       99.63     47.60 o 
  -1   4  18      343.64      353.11     44.88 o 
   0   4  18       29.01       19.82     28.40 o 
   1   4  18        5.73       12.49     23.36 o 
   2   4  18      186.41      201.29     46.95 o 
   3   4  18        4.93        2.02     31.72 o 
   4   4  18       98.31       75.30     43.52 o 
   5   4  18       41.36      -11.82     41.48 o 
  -7   5  18      386.76      489.24     69.76 o 
  -6   5  18      508.45      449.21     67.67 o 
  -5   5  18      550.25      541.08     57.06 o 
  -4   5  18      105.09       80.67     34.27 o 
  -3   5  18      195.93      173.27     35.41 o 
  -2   5  18       65.58       63.38     27.14 o 
  -1   5  18        0.73       -8.90     22.04 o 
   0   5  18       56.24       54.26     27.92 o 
   1   5  18       91.72      115.54     31.97 o 
   2   5  18        0.05       37.21     50.19 o 
   3   5  18       71.14       58.05     37.87 o 
   4   5  18      172.78      146.04     49.65 o 
   5   5  18      404.60      444.32     71.61 o 
  -7   6  18       24.61      -38.46     38.46 o 
  -6   6  18        4.96       45.50     44.89 o 
  -5   6  18      129.57      146.18     41.15 o 
  -4   6  18       14.28       45.82     29.73 o 
  -3   6  18       91.32       42.21     29.29 o 
  -2   6  18       63.84       87.33     29.02 o 
  -1   6  18      104.40       85.75     35.25 o 
   0   6  18       54.85       28.66     27.23 o 
   1   6  18      439.01      514.36     53.29 o 
   2   6  18       40.21       49.61     34.09 o 
   3   6  18      250.67      255.27     52.13 o 
   4   6  18        5.08        6.26     39.31 o 
   5   6  18       92.28       75.09     49.87 o 
  -7   7  18       12.32        3.39     42.90 o 
  -6   7  18      156.96       98.88     44.16 o 
  -5   7  18       69.08        2.70     69.73 o 
  -4   7  18       50.34       -7.31     24.56 o 
  -3   7  18       65.96       87.54     30.14 o 
  -2   7  18      611.30      595.08     54.08 o 
  -1   7  18       19.00       56.11     35.13 o 
   0   7  18      390.79      323.18     44.08 o 
   1   7  18        4.78       -6.71     28.46 o 
   2   7  18      106.57      139.42     35.21 o 
   3   7  18      277.49      290.57     57.15 o 
   4   7  18      198.83      207.32     53.89 o 
   5   7  18      225.51      275.14    104.20 o 
  -6   8  18       16.39      140.13     69.10 o 
  -5   8  18       70.93       70.42     39.02 o 
  -4   8  18       56.62       17.64     30.53 o 
  -3   8  18      151.48       66.11     30.19 o 
  -2   8  18       83.90       37.63     24.94 o 
  -1   8  18      101.51      118.72     32.27 o 
   0   8  18      154.17      120.82     33.63 o 
   1   8  18      107.14      104.85     35.91 o 
   2   8  18        4.04      -29.75     29.75 o 
   3   8  18        4.11       -8.98     32.93 o 
   4   8  18        6.45      -13.50     36.77 o 
   5   8  18       18.21        6.56     48.42 o 
  -6   9  18        0.97       27.86     38.76 o 
  -5   9  18      299.35      320.48     55.15 o 
  -4   9  18      111.22       89.85     44.46 o 
  -3   9  18       49.70       66.75     30.52 o 
  -2   9  18       13.84       37.76     34.21 o 
  -1   9  18      272.24      303.34     43.73 o 
   0   9  18      145.14      200.76     39.29 o 
   1   9  18      146.91      214.56     41.93 o 
   2   9  18        9.63        2.05     27.87 o 
   3   9  18      338.10      347.99     59.67 o 
   4   9  18      369.61      421.78     66.49 o 
  -6  10  18      168.22      146.97     59.37 o 
  -5  10  18       27.52       -0.51     63.07 o 
  -4  10  18      184.30      169.96     46.90 o 
  -3  10  18      212.52      287.32     44.52 o 
  -2  10  18       70.00       32.85     28.58 o 
  -1  10  18       66.33       13.88     40.43 o 
   0  10  18        4.80       21.39     27.78 o 
   1  10  18       32.82      -22.93     22.93 o 
   2  10  18        1.26        2.76     29.50 o 
   3  10  18       20.50       24.69     38.48 o 
   4  10  18      118.63      117.08     66.39 o 
  -6  11  18        1.54       21.25     41.43 o 
  -5  11  18      388.37      401.78     73.59 o 
  -4  11  18       54.29      122.52     44.18 o 
  -3  11  18       43.84       21.85     28.15 o 
  -2  11  18        8.39        5.66     29.49 o 
  -1  11  18       14.36       15.17     27.60 o 
   0  11  18       10.31      -34.32     36.62 o 
   1  11  18       12.74       24.59     29.82 o 
   2  11  18       72.03      116.89     34.79 o 
   3  11  18      256.08      295.35     66.14 o 
   4  11  18       74.68       20.46     76.20 o 
  -6  12  18      345.93      440.64     96.69 o 
  -5  12  18      591.74      530.55     89.81 o 
  -4  12  18      441.56      446.58     65.50 o 
  -3  12  18      153.90      203.97     67.55 o 
  -2  12  18      404.94      409.42     53.06 o 
  -1  12  18      180.85       70.95     36.62 o 
   0  12  18       24.87       35.55     29.24 o 
   1  12  18      524.25      502.66     56.94 o 
   2  12  18       36.00       -2.35     29.30 o 
   3  12  18      208.08      200.01     45.91 o 
   4  12  18      328.71      373.75    146.14 o 
  -5  13  18       48.92      124.72     66.00 o 
  -4  13  18      686.29      756.06     81.13 o 
  -3  13  18        0.64      -14.55     40.06 o 
  -2  13  18      149.95       66.65     33.27 o 
  -1  13  18       10.02        9.40     28.75 o 
   0  13  18       49.70       20.29     29.54 o 
   1  13  18      126.97       97.14     53.01 o 
   2  13  18      257.65      234.41     46.34 o 
   3  13  18       15.72       47.94     37.55 o 
   4  13  18      258.11      424.76     94.78 o 
  -5  14  18      127.09      242.61     63.54 o 
  -4  14  18     1004.15      973.24     90.50 o 
  -3  14  18        9.60       58.52     56.77 o 
  -2  14  18      267.76      306.93     51.76 o 
  -1  14  18       29.88       58.85     32.07 o 
   0  14  18       43.53      108.74     50.13 o 
   1  14  18      205.64      315.51     49.08 o 
   2  14  18      343.52      332.86     52.40 o 
   3  14  18      375.10      394.00     59.35 o 
  -5  15  18       40.79      -37.53     44.76 o 
  -4  15  18       10.28       15.91     49.09 o 
  -3  15  18       50.25       90.13     40.75 o 
  -2  15  18       71.32       32.50     33.97 o 
  -1  15  18       28.91        3.39     29.08 o 
   0  15  18      148.21      124.45     40.50 o 
   1  15  18       51.78        6.78     31.72 o 
   2  15  18       51.93       45.11     35.55 o 
   3  15  18       65.04      -25.13     46.88 o 
  -4  16  18      391.62      297.54     73.82 o 
  -3  16  18      108.79       97.30     76.40 o 
  -2  16  18      125.51      125.30     51.15 o 
  -1  16  18       87.53       33.95     35.90 o 
   0  16  18      104.74       82.48     39.73 o 
   1  16  18        0.94       32.63     35.10 o 
   2  16  18        2.62      -33.47     43.57 o 
  -4  17  18      181.94      280.89     67.07 o 
  -3  17  18        5.97       28.07     74.29 o 
  -2  17  18      300.20      232.04     60.76 o 
  -1  17  18        4.99       -1.03     33.36 o 
   0  17  18      705.99      888.87     77.35 o 
   1  17  18       13.42      -35.91     36.18 o 
   2  17  18      432.05      427.07     62.83 o 
  -3  18  18      158.21      122.04     52.20 o 
  -2  18  18       77.23      -12.90     44.69 o 
  -1  18  18      346.13      354.68     69.94 o 
   0  18  18       23.03       31.50     35.93 o 
   1  18  18       95.08      109.08     51.29 o 
  -2  19  18      203.69      190.46     79.85 o 
  -1  19  18        1.56       11.07     43.50 o 
   0  19  18       29.78      -19.54     36.25 o 
   1  19  18        6.61      -33.87     52.02 o 
  -5   0  19      482.28      486.85    172.03 o 
  -3   0  19     1706.73     1643.66    250.55 o 
  -1   0  19      779.38      842.66     88.42 o 
   1   0  19     1191.00      983.74    145.48 o 
   3   0  19     1513.50     1812.92    192.84 o 
  -6   1  19       75.53      116.98     40.57 o 
  -5   1  19      123.53      116.85     36.58 o 
  -4   1  19      220.53      181.40     40.82 o 
  -3   1  19       10.29       33.08     29.09 o 
  -2   1  19      469.02      490.85     51.45 o 
  -1   1  19       40.54       -7.02     23.61 o 
   0   1  19       65.66       56.49     33.14 o 
   1   1  19      293.20      266.21     61.49 o 
   2   1  19      158.04      142.82     53.40 o 
   3   1  19     1222.76     1332.90    119.44 o 
   4   1  19      114.93      124.86     48.47 o 
  -6   2  19      335.08      329.93     80.58 o 
  -5   2  19        2.03       -1.03     29.40 o 
  -4   2  19        2.98       69.91     32.17 o 
  -3   2  19       23.36       36.41     34.54 o 
  -2   2  19       47.93       99.69     30.44 o 
  -1   2  19       20.91       15.35     24.42 o 
   0   2  19       87.46       51.40     29.97 o 
   1   2  19       46.29       49.30     44.62 o 
   2   2  19     1150.43     1412.67    120.79 o 
   3   2  19        0.85       -4.01     37.49 o 
   4   2  19     1193.04     1388.03    104.11 o 
  -6   3  19      253.97      209.02     56.84 o 
  -5   3  19       99.70       84.49     35.80 o 
  -4   3  19       49.76       81.54     33.70 o 
  -3   3  19        0.67       28.34     29.06 o 
  -2   3  19       98.90      113.97     32.50 o 
  -1   3  19       10.94       23.79     33.91 o 
   0   3  19       14.24        1.94     28.69 o 
   1   3  19       35.78       34.96     42.67 o 
   2   3  19       95.39       77.73     53.68 o 
   3   3  19      663.32      637.35     75.14 o 
   4   3  19      106.78       97.60     47.00 o 
  -6   4  19        3.07        2.37     41.45 o 
  -5   4  19      366.91      373.21     53.87 o 
  -4   4  19       60.64       18.31     30.13 o 
  -3   4  19       74.00      127.15     33.52 o 
  -2   4  19       20.94       -9.08     28.28 o 
  -1   4  19      528.87      497.45    154.43 o 
   0   4  19       36.49       57.90     35.15 o 
   1   4  19     1626.03     1769.86    127.75 o 
   2   4  19        1.20      -27.42     31.03 o 
   3   4  19        1.91       20.66     37.16 o 
   4   4  19       75.01        4.84     42.30 o 
  -6   5  19        3.08        7.40     38.16 o 
  -5   5  19       10.93       -9.30     38.44 o 
  -4   5  19      193.71      215.16     41.63 o 
  -3   5  19       85.05       43.26     28.85 o 
  -2   5  19      535.18      657.43     58.88 o 
  -1   5  19       73.19       98.81     47.10 o 
   0   5  19      727.89      783.28     74.45 o 
   1   5  19       10.77       41.45     33.40 o 
   2   5  19      966.86     1107.33    184.54 o 
   3   5  19        0.03      -20.92     36.03 o 
   4   5  19      609.43      689.86     82.16 o 
  -6   6  19       79.89      157.39     51.14 o 
  -5   6  19       66.50       17.82     50.05 o 
  -4   6  19      122.59      133.42     38.37 o 
  -3   6  19      829.77      844.47     67.22 o 
  -2   6  19       17.19       47.93     38.46 o 
  -1   6  19      438.90      541.10     65.84 o 
   0   6  19       41.83        3.51     30.46 o 
   1   6  19       15.22      -10.05     26.39 o 
   2   6  19       67.41       57.74     35.58 o 
   3   6  19        5.84       26.92     38.95 o 
   4   6  19       17.64       -4.26     40.49 o 
  -6   7  19       11.76        5.71     44.09 o 
  -5   7  19      124.56       91.68     47.57 o 
  -4   7  19      186.87      157.66     41.61 o 
  -3   7  19        8.08       52.05     30.86 o 
  -2   7  19      557.72      661.75     71.22 o 
  -1   7  19      109.02      178.30     59.50 o 
   0   7  19      104.18       60.96     36.58 o 
   1   7  19      505.92      504.58     55.87 o 
   2   7  19        7.74      -28.99     31.98 o 
   3   7  19     1191.02     1401.31    103.87 o 
   4   7  19      355.03      371.73     67.91 o 
  -6   8  19      150.85      148.12     67.33 o 
  -5   8  19      166.75       86.82     42.37 o 
  -4   8  19      232.57      201.52     44.19 o 
  -3   8  19        6.84      -26.76     26.76 o 
  -2   8  19        6.74      -11.97     58.51 o 
  -1   8  19        0.37      -36.51     43.37 o 
   0   8  19       70.35       72.46     32.85 o 
   1   8  19       94.16       83.46     33.39 o 
   2   8  19       87.99      -22.84     48.81 o 
   3   8  19       13.42       58.44     41.35 o 
   4   8  19      373.54      382.30     71.14 o 
  -6   9  19      274.70      259.35     88.76 o 
  -5   9  19      103.28       76.03     53.51 o 
  -4   9  19       95.74       57.23     34.69 o 
  -3   9  19       39.80       95.12     40.25 o 
  -2   9  19       91.77      125.09     40.50 o 
  -1   9  19       44.31       23.68     39.14 o 
   0   9  19     1983.78     2187.41    100.72 o 
   1   9  19       48.05       44.12     29.70 o 
   2   9  19      853.79      944.14     86.95 o 
   3   9  19        1.56       53.86     53.03 o 
   4   9  19       74.38       63.27     47.12 o 
  -5  10  19      433.24      451.86     69.33 o 
  -4  10  19       25.11       20.52     39.22 o 
  -3  10  19       23.27      -12.90     35.14 o 
  -2  10  19       11.22       20.78     35.30 o 
  -1  10  19      607.46      651.13     71.32 o 
   0  10  19      221.38      244.76     45.53 o 
   1  10  19     1824.29     2140.73    101.29 o 
   2  10  19       41.33       -6.67     41.26 o 
   3  10  19       55.68       35.86     43.01 o 
  -5  11  19      252.28      255.00     59.20 o 
  -4  11  19      453.16      598.36     77.08 o 
  -3  11  19        0.41      -34.13     34.46 o 
  -2  11  19      300.18      266.68     55.85 o 
  -1  11  19        6.12      -23.68     26.16 o 
   0  11  19      211.16      193.69     42.68 o 
   1  11  19       11.55       39.36     38.32 o 
   2  11  19      135.60      193.44     44.62 o 
   3  11  19       22.34       27.53     52.32 o 
  -5  12  19       41.64      138.01     52.52 o 
  -4  12  19      103.06       18.50     40.26 o 
  -3  12  19      152.97      181.19     67.30 o 
  -2  12  19      259.84      283.87     57.16 o 
  -1  12  19       17.80      -29.63     29.63 o 
   0  12  19        8.35        3.16     31.10 o 
   1  12  19        1.11        7.57     32.03 o 
   2  12  19     1077.15     1011.96     82.04 o 
   3  12  19       98.20      140.32     53.53 o 
  -5  13  19        2.20       29.11     41.86 o 
  -4  13  19      202.31       75.28    117.92 o 
  -3  13  19        7.19       61.80     97.90 o 
  -2  13  19      276.70      270.14     57.63 o 
  -1  13  19      171.82      230.20     47.07 o 
   0  13  19      111.88      109.19     39.99 o 
   1  13  19      141.05      123.61     37.51 o 
   2  13  19      105.73      109.11     43.38 o 
   3  13  19      279.79      302.73     67.75 o 
  -4  14  19       32.38       40.44     55.81 o 
  -3  14  19      177.52      168.33     67.63 o 
  -2  14  19      171.99      169.61     44.14 o 
  -1  14  19      130.56       89.13     41.50 o 
   0  14  19      200.39      224.16     48.85 o 
   1  14  19      193.23      217.70     46.18 o 
   2  14  19      573.22      643.64     70.68 o 
  -4  15  19      512.60      686.36    286.17 o 
  -3  15  19       48.93       64.13     69.84 o 
  -2  15  19        5.59       16.63     38.11 o 
  -1  15  19      323.73      333.77     57.53 o 
   0  15  19     1296.58     1456.95     93.66 o 
   1  15  19       68.90       65.37     40.28 o 
   2  15  19      149.69      111.71     57.78 o 
  -3  16  19      122.41       88.54     67.75 o 
  -2  16  19       90.64      124.30     57.65 o 
  -1  16  19      603.62      654.61     79.37 o 
   0  16  19       18.00       61.02     38.34 o 
   1  16  19      282.97      268.47     52.96 o 
  -2  17  19       15.58      -10.92     46.70 o 
  -1  17  19      242.38      322.90     57.56 o 
   0  17  19      527.40      575.65     69.27 o 
  -1  18  19       60.62       43.49     82.27 o 
  -6   0  20      728.75      739.10    103.92 o 
  -4   0  20      196.15      274.06     67.29 o 
  -2   0  20      321.04      298.16     63.20 o 
   0   0  20      490.80      538.84    116.14 o 
   2   0  20      625.59      606.59    126.66 o 
   4   0  20        4.63        7.92     79.54 o 
  -6   1  20       19.24      -25.02     35.25 o 
  -5   1  20      141.14      203.07     47.56 o 
  -4   1  20       44.41       28.22     30.75 o 
  -3   1  20       31.73       45.99     31.58 o 
  -2   1  20       45.17       48.13     55.23 o 
  -1   1  20        6.35       51.84     35.33 o 
   0   1  20      203.72      300.22     68.84 o 
   1   1  20       65.12      130.29     57.40 o 
   2   1  20      225.83      193.55     62.92 o 
   3   1  20      635.19      677.83     99.25 o 
   4   1  20      293.84      361.55     86.71 o 
  -6   2  20       66.07        4.58     46.38 o 
  -5   2  20      827.63      991.11     79.29 o 
  -4   2  20        4.58       54.01     34.08 o 
  -3   2  20     2056.63     2240.55     98.23 o 
  -2   2  20       38.63       24.87     29.48 o 
  -1   2  20       13.21       20.07     33.03 o 
   0   2  20       46.88       83.42     71.68 o 
   1   2  20      108.47      101.54     53.17 o 
   2   2  20      397.04      445.52     84.08 o 
   3   2  20      114.99       96.11     56.06 o 
   4   2  20      226.96      327.75     88.91 o 
  -6   3  20       72.44       79.85     48.36 o 
  -5   3  20       36.15      -27.52     34.24 o 
  -4   3  20     1189.02     1324.73     83.58 o 
  -3   3  20      142.28       64.53     48.01 o 
  -2   3  20      795.93      706.28     63.25 o 
  -1   3  20      342.79      270.00     55.95 o 
   0   3  20      292.63      277.01     52.03 o 
   1   3  20      106.27      137.09     57.05 o 
   2   3  20      415.68      438.85     81.66 o 
   3   3  20       95.72       87.07     58.38 o 
   4   3  20       85.19       47.50     63.14 o 
  -6   4  20      522.27      513.45     73.48 o 
  -5   4  20      241.09      252.33     52.04 o 
  -4   4  20      171.22      228.11     43.69 o 
  -3   4  20      964.17      998.24     73.45 o 
  -2   4  20       87.49      167.92     39.21 o 
  -1   4  20       74.83      120.39     41.36 o 
   0   4  20        9.12      -25.39     32.73 o 
   1   4  20      458.29      518.32    132.56 o 
   2   4  20       95.67      141.40     57.11 o 
   3   4  20      440.60      539.29     90.89 o 
   4   4  20      319.76      315.94    120.37 o 
  -5   5  20      449.28      359.68     56.04 o 
  -4   5  20      459.66      563.51     84.74 o 
  -3   5  20       66.45        8.47     32.28 o 
  -2   5  20       56.56        5.94     38.00 o 
  -1   5  20      247.85      209.81    132.97 o 
   0   5  20       46.13       64.29     44.89 o 
   1   5  20       44.66       23.50     72.68 o 
   2   5  20      346.91      335.79    144.42 o 
   3   5  20      116.74        0.26     50.09 o 
  -5   6  20      211.38      135.30     59.19 o 
  -4   6  20       55.16       88.92     37.97 o 
  -3   6  20      405.65      488.79     56.79 o 
  -2   6  20        0.48       32.07     36.18 o 
  -1   6  20      560.98      568.88     69.86 o 
   0   6  20      193.26      218.78     50.87 o 
   1   6  20       62.08      -24.50     50.09 o 
   2   6  20      431.26      425.77     82.33 o 
   3   6  20        0.29       15.27     42.88 o 
  -5   7  20      138.53      117.29     54.08 o 
  -4   7  20     1004.61      933.97     75.46 o 
  -3   7  20        0.76        2.54     33.98 o 
  -2   7  20     1379.41     1607.13    103.74 o 
  -1   7  20      193.75      269.41     56.35 o 
   0   7  20      355.98      341.78     56.05 o 
   1   7  20       82.06       42.76     95.12 o 
   2   7  20      298.05      295.20     59.11 o 
   3   7  20       78.82      162.64     95.24 o 
  -5   8  20       21.54      -27.30     43.70 o 
  -4   8  20      136.10       84.15     41.91 o 
  -3   8  20      738.93      986.86    103.58 o 
  -2   8  20      325.34      375.08     57.73 o 
  -1   8  20      963.53     1042.32     89.41 o 
   0   8  20        8.76       71.52     40.12 o 
   1   8  20      143.94      139.42     48.23 o 
   2   8  20        8.23        9.66     41.80 o 
   3   8  20      658.01      835.39    141.93 o 
  -5   9  20      291.51      248.86     57.64 o 
  -4   9  20      757.09      818.74     87.00 o 
  -3   9  20        5.76        2.74     77.53 o 
  -2   9  20       97.33      130.75     48.40 o
[truncated: 8,652 more chars]
